# Supplementary material for: PpYUC11, a strong candidate gene for the stony hard phenotype in peach (Prunus persica L. Batsch), participates in IAA biosynthesis during fruit ripening
Source: J Exp Bot. 2015 Aug 24;66(22):7031–44. doi: 10.1093/jxb/erv400 (PMC4765781; doi:10.1093/jxb/erv400)
Supplement: Supplementary Data [file supp_erv400_Supplementary_table_S1.xlsx]

## Sheet: Sheet1
Table S1. qRT-PCR primers used in this study.
Primer	Forward (5’-3’)	Reverse (5’-3’)
ILR1-PPa005951	TCTTCCAATAGGAGCAGCACT	CATTTGTGCTTTAGTAAGACGG
GH3.1-PPa003134	GCCCATCTTTACCGCATTG	TTCCACGAGTGAATTGAACCA
GH3.3-PPa003126	ACATTTTGCGAGATCAAATCAAT	TGCGTTGCGACTGAGTATCTC
GH3.10-PPa003163	AACCAGAGCAATGGCAACTAT	GGGCACCAAAGAAGTGTAGAG
PIN1-PPa002944	GCACGTTGCCATTGTTCAG	CTCCGCTCGCTTTCTTCAT
LAX1-PPa005057	TTCGCCAAGTGCTACCAGTG	AGATGCTGATGCCTCCCTGA
AUX1.3-PPa005323	ATTCACCAAGTGCTACCAATG	AAAGGTTTACAAATGCCAATC
ACS1-PPa004774	TTGGGATGGAGAACTGGTGTC	TTGGGCTTTTTCATAGGCG
PG-PPa006839	AACTCAGCCATAGCCACTCC	CAGTCTTGCCATCTGCTTTG
YUC1-PPa024927	ATGGCGTCCCTTCGCTAAT	GCGGTCGTAGGTCTTGTGC
YUC2-PPa022204	AATGGATTGCCTCGGAAGC	ATCAAGAGAAGCGCCCAGTAG
YUC3-PPa019979	TTGGGTGAATGGACCTGTTAT	GAGAAGCAATGCAATTGGCT
YUC4-PPa025133	CCTACTTGGCTCAAGGGTTGT	CTCAACAGCATCAGAGGTCGT
YUC6-PPa005244	GAATGTGGGTTGTATGCCGT	ACCGTTCAATGTCCTCAGCA
YUC8-PPa015832	AGTTGGGTTCACAAGGAGGG	ATGCATCTTCTATGGCAAGCTG
YUC9-PPa024334	GATGGGCACAATCTCTTCAAT	CCAAAGCAAAGCTAATGTCG
YUC10-PPa007054	GGACTTCCAAGACAAAGTTTCC	TTGACCGTTGACCTTCTTCAGT
YUC11-PPa008176	CGTATGCAGACACGGGCTA	TCGGAATCCACACACAGTGA
actinF	GATTCCGGTGCCCAGAAGT	CCAGCAGCTTCCATTCCAA
All primers were designed based on the Prunus persica v1.0 assembly genome sequence at the Genome Database for Rosaceae (GDR, http://www.rosaceae.org/).
