# Supplementary material for: PpYUC11, a strong candidate gene for the stony hard phenotype in peach (Prunus persica L. Batsch), participates in IAA biosynthesis during fruit ripening
Source: J Exp Bot. 2015 Aug 24;66(22):7031–44. doi: 10.1093/jxb/erv400 (PMC4765781; doi:10.1093/jxb/erv400)
Supplement: Supplementary Data [file supp_erv400_Supplementary_table_S2.xlsx]

## Sheet: rpkm
Table S2. The full list of normalized expression of 28702 peach genes detected by the DGE analysis in eight libraries.
Gene_ID	Yumyeong RPKM				Goldhoney 3 RPKM
	S3	S4 I	S4 II	S4 III	S3	S4 I	S4 II	S4 III
ppa000001m.1	2.6672	1.76851	2.62659	2.41711	3.01538	3.24712	4.85369	2.24847
ppa000002m.1	35.616	46.0878	31.1335	36.1976	37.9409	49.8217	30.4402	28.7096
ppa000003m.1	12.6339	15.2466	12.5897	14.4858	15.0917	15.3789	10.9909	8.77592
ppa000004m.1	90.4011	52.9074	72.9652	92.3684	76.8725	59.4046	74.2027	65.1954
ppa000005m.1	26.4489	25.4522	26.9114	30.1491	27.8191	26.5837	26.4186	22.8406
ppa000006m.1	28.7454	33.8363	29.1802	29.9847	28.5216	33.7757	30.2873	27.9256
ppa000007m.1	6.15327	6.93288	6.97619	7.03243	6.83498	8.95027	7.38596	5.41761
ppa000008m.1	48.683	39.2176	57.6676	58.8918	51.9078	46.9457	62.1563	52.5064
ppa000009m.1	70.6276	69.4785	70.9009	70.1564	73.6644	74.6389	71.4398	65.2558
ppa000010m.1	31.9713	17.5385	25.6162	27.8396	34.9615	20.1732	27.8671	36.0158
ppa000011m.1	82.2393	78.0886	74.8048	90.8577	70.1347	59.5983	62.5526	70.9334
ppa000012m.1	29.0183	15.3674	24.9271	29.3437	25.4505	18.6991	29.4795	26.5677
ppa000013m.1	2.51461	0.485863	1.1279	0.626163	3.36192	0.824833	0.298587	0.829455
ppa000014m.1	23.3131	19.2021	26.8905	27.7582	24.4291	24.0379	27.7039	26.8678
ppa000015m.1	2.94904	5.76734	4.60016	3.96651	1.70441	7.68218	5.9825	2.30708
ppa000016m.1	14.9886	10.6452	14.7207	13.9411	14.6524	11.9524	14.282	11.3236
ppa000017m.1	36.204	26.8994	40.0961	43.987	32.9738	31.7368	43.0305	38.7684
ppa000018m.1	5.781	5.91159	4.94537	5.9346	5.11992	6.13779	6.94933	5.68301
ppa000019m.1	5.66898	4.91084	4.97072	4.94916	5.13422	6.49573	6.12992	5.67267
ppa000020m.1	1.02118	1.14585	1.01334	1.42399	0.98535	1.16716	0.985444	1.03183
ppa000021m.1	14.649	11.5092	15.6958	15.2707	15.4545	15.0898	21.3116	19.9469
ppa000022m.1	0.185207	0.238567	0.123071	0.0691778	0.147829	0.0972017	0.326734	0.100253
ppa000023m.1	0	0	0	0	0	0	0	0
ppa000024m.1	0	0	0	0	0	0	0	0
ppa000025m.1	40.0762	44.9193	44.564	49.3058	46.7525	48.7351	57.0254	50.6428
ppa000026m.1	18.0091	14.8709	20.7094	20.9353	18.0363	15.8688	21.1977	18.0088
ppa000027m.1	0	0	0	0	0	0	0	0
ppa000028m.1	9.43345	9.6963	13.0922	12.5281	9.595	11.3632	12.6127	12.7333
ppa000029m.1	18.597	23.8674	21.7858	20.7481	18.7893	22.8842	22.2717	18.1356
ppa000030m.1	29.3238	26.8996	32.0657	33.2473	28.3459	32.5342	36.1044	31.4798
ppa000031m.1	14.6564	12.3111	15.8971	18.7939	15.7291	14.0397	16.9277	18.0271
ppa000032m.1	62.8535	66.4317	63.4229	57.0684	69.115	73.0588	72.9501	60.1473
ppa000033m.1	23.3973	24.7608	29.1429	24.9136	22.8214	26.8374	26.9901	23.7451
ppa000034m.1	24.4823	21.1326	49.3407	40.2725	24.0559	20.7019	40.8714	53.1188
ppa000035m.1	45.5922	41.3703	46.6695	48.4139	49.4593	44.7719	50.4588	52.2647
ppa000036m.1	15.1208	18.3346	15.9386	15.4226	19.0125	20.1729	16.2748	16.0609
ppa000037m.1	4.25931	2.70308	7.62116	4.527	6.99842	3.4894	7.78193	12.1464
ppa000038m.1	16.306	7.90416	11.1509	12.7333	14.3604	8.24288	9.0919	10.4505
ppa000039m.1	3.23805	3.84804	4.13681	3.87548	4.30204	5.15306	5.2163	4.12746
ppa000040m.1	34.9887	30.1407	37.5903	34.9546	36.3161	29.0507	37.5012	34.7861
ppa000041m.1	27.4668	19.2025	26.2213	25.5568	22.8273	21.733	32.2658	21.5356
ppa000042m.1	31.0519	40.4791	33.2941	32.5527	29.952	34.9948	35.652	26.8991
ppa000043m.1	3.46024	1.22487	1.03909	1.18393	6.2069	2.91118	0.602194	1.25822
ppa000044m.1	0	0	0	0	0	0	0	0
ppa000045m.1	0	0	0	0	0	0	0	0
ppa000046m.1	11.7085	9.29584	13.0143	12.8018	11.6224	10.5581	13.3755	11.7825
ppa000047m.1	12.0012	13.9849	12.4202	13.1199	12.7778	16.3119	12.5955	13.8279
ppa000048m.1	21.521	27.4468	26.8174	25.3356	21.2935	27.4821	27.8458	26.2397
ppa000049m.1	3.95946	8.2436	7.04483	4.56084	4.23103	12.8357	9.47429	4.11155
ppa000050m.1	20.1409	20.8384	24.6001	23.826	17.1708	20.5742	22.4518	17.8002
ppa000051m.1	39.8069	33.6794	47.0062	45.418	44.552	44.609	53.754	39.3271
ppa000052m.1	13.754	13.2416	18.6141	15.9373	15.1858	13.8905	19.1258	13.1104
ppa000053m.1	19.4529	12.564	26.5084	24.752	14.9059	13.9193	25.1044	26.8733
ppa000054m.1	1.54539	1.87687	2.02449	1.34686	1.02204	1.73798	1.94735	1.16515
ppa000055m.1	35.8267	30.8895	40.3907	39.9935	33.0052	35.5972	42.5071	36.0241
ppa000056m.1	13.6218	12.865	14.4828	14.5903	15.3768	14.1817	17.4387	15.8883
ppa000057m.1	0	0	0	0	0	0	0	0
ppa000058m.1	26.3085	24.8466	27.8235	27.1739	30.6506	30.3004	30.7352	29.0537
ppa000059m.1	9.95609	12.151	11.1472	9.19647	7.42291	15.267	15.0053	7.52686
ppa000060m.1	27.0022	10.5851	26.8739	25.6198	26.4854	14.376	18.6162	21.2765
ppa000061m.1	46.5733	44.7473	44.1945	44.5681	54.5938	52.2807	48.4548	43.6306
ppa000062m.1	23.6491	14.5697	26.434	22.5154	21.5163	17.951	22.7024	19.0338
ppa000063m.1	14.1526	20.3478	15.1372	17.3042	16.0539	19.3327	15.8245	14.1901
ppa000064m.1	16.5303	16.4489	19.4474	20.5952	19.9137	21.6739	21.4918	22.2928
ppa000065m.1	12.2739	14.0011	14.3243	14.4714	13.9981	16.0592	17.0435	13.5349
ppa000066m.1	13.7743	16.7183	18.1989	16.877	13.5061	14.428	16.8622	16.4719
ppa000067m.1	0	0	0	0	0	0	0	0
ppa000068m.1	0	0	0	0	0	0	0	0
ppa000069m.1	36.9183	41.5321	43.6198	42.0747	40.2015	44.309	44.6028	35.8644
ppa000070m.1	20.7919	33.4721	22.7553	21.4047	26.9988	45.1441	22.1304	20.3056
ppa000071m.1	3.90855	5.04966	5.08594	4.96803	4.35832	6.67441	5.82655	4.26297
ppa000072m.1	5.88979	3.5631	7.41477	7.0923	6.69852	5.10572	8.36647	5.45632
ppa000073m.1	10.2663	9.34003	19.1484	15.134	10.8635	7.88194	8.59794	10.0664
ppa000074m.1	98.4018	107.511	95.1046	88.1321	79.1564	126.022	77.7078	72.1848
ppa000075m.1	11.6748	16.3642	14.914	12.478	11.342	20.7431	19.4748	9.96488
ppa000076m.1	11.2848	11.5983	11.8718	11.5655	11.1123	11.6581	11.6064	8.80908
ppa000077m.1	8.52744	3.52109	8.62416	6.89557	9.82787	5.17715	7.29001	7.43048
ppa000078m.1	23.1407	24.8603	18.9281	22.6036	26.887	33.2418	24.4748	26.6018
ppa000079m.1	9.69293	12.6251	13.6981	10.734	9.68774	20.0956	18.0067	7.36505
ppa000080m.1	47.1576	46.1343	55.9555	51.9089	50.8435	47.6587	61.1724	50.431
ppa000081m.1	57.9823	61.0951	65.3588	73.718	41.7542	52.0348	45.1179	52.9451
ppa000082m.1	11.4811	12.4884	11.6255	12.4643	12.723	14.0597	14.5417	12.1335
ppa000083m.1	16.2842	15.3378	15.9219	18.251	16.9093	17.1886	16.9848	18.8815
ppa000084m.1	17.6704	20.0017	18.7223	16.5669	21.2026	22.0715	21.1715	18.6013
ppa000085m.1	74.8336	47.7108	91.6334	86.2115	65.9465	54.0731	99.7286	86.1966
ppa000086m.1	32.3429	39.121	41.6368	45.2476	31.6945	52.519	38.8805	33.1855
ppa000087m.1	10.1215	8.52791	10.1397	8.79443	12.6903	13.3043	13.1257	4.69608
ppa000088m.1	12.3588	10.5705	13.1399	11.5713	11.798	11.286	13.3836	10.6034
ppa000089m.1	6.30639	5.57482	6.57351	6.80487	6.15882	6.81421	7.719	5.85675
ppa000090m.1	14.7308	14.2231	16.1883	16.0287	15.0975	15.0724	16.1266	16.7181
ppa000091m.1	6.90491	9.79566	8.59233	9.25235	9.05548	11.5379	10.925	9.68767
ppa000092m.1	36.6077	39.8638	45.7764	44.5828	35.4297	34.2933	38.5647	50.8397
ppa000093m.1	35.1218	41.6374	41.7698	37.2117	42.0752	39.5735	37.6569	30.6874
ppa000094m.1	9.17393	10.2548	9.65458	8.73494	9.84935	10.1844	9.72319	9.56136
ppa000095m.1	8.54869	10.4168	8.95632	9.10529	9.12445	13.6235	9.04363	7.0931
ppa000096m.1	65.4031	29.0959	105.102	85.1167	45.8714	27.4733	107.421	109.319
ppa000097m.1	16.0178	10.1873	16.7308	15.2065	18.0989	14.4159	19.665	14.3604
ppa000098m.1	24.1865	31.3891	27.9498	24.7156	30.9284	35.167	28.88	26.7956
ppa000099m.1	0	0	0	0	0	0	0	0
ppa000100m.1	24.509	22.3744	24.3209	19.0601	19.984	28.0017	25.2092	16.9066
ppa000101m.1	5.85087	6.5803	6.3879	5.51439	6.54814	5.71215	4.67855	3.16708
ppa000102m.1	23.6996	19.5247	16.1291	14.2638	27.8147	27.0898	17.8019	26.8157
ppa000103m.1	0	0	0	0	0	0	0	0
ppa000104m.1	6.63494	3.8093	5.94577	4.78342	6.7384	6.7654	6.9287	5.33593
ppa000105m.1	27.3952	24.315	28.8552	27.1596	23.7727	21.1142	24.0911	25.6138
ppa000106m.1	31.1337	33.6639	28.0377	29.8643	30.1266	33.5855	34.0427	26.992
ppa000107m.1	29.5994	13.8674	17.9781	15.2824	54.1708	35.1624	33.6263	27.8571
ppa000108m.1	11.7122	13.0255	13.8474	11.2514	12.5872	15.6862	12.7846	12.3678
ppa000109m.1	16.103	23.2116	16.7091	16.4571	17.3093	25.2692	17.5871	18.3415
ppa000110m.1	61.0257	37.3324	70.4443	65.5761	68.3276	42.1616	76.1718	66.5908
ppa000111m.1	13.0417	17.141	14.0037	15.1498	14.8784	15.082	13.5613	13.7336
ppa000112m.1	2.20432	1.46981	2.17132	1.74356	1.28337	1.49715	2.07635	2.45659
ppa000113m.1	6.69673	6.2979	5.8066	4.69506	6.93321	7.84818	6.59964	4.71594
ppa000114m.1	45.5376	32.3118	50.2141	55.4007	51.5924	37.8634	55.4049	50.1441
ppa000115m.1	37.8938	46.4566	41.4301	40.1736	40.4598	44.9649	41.9862	37.3616
ppa000116m.1	37.8827	36.3546	42.6993	39.5805	34.082	36.86	41.7627	37.6294
ppa000117m.1	16.0421	10.4123	21.4509	18.9848	14.3285	23.2091	32.5523	32.7455
ppa000118m.1	51.2066	54.5604	57.619	60.1257	53.9094	59.572	57.5515	51.5273
ppa000119m.1	26.0298	22.1599	30.7305	26.4532	24.8897	21.7746	41.8861	38.193
ppa000120m.1	8.74078	10.6449	12.391	10.0583	9.42918	11.5727	12.1132	8.35161
ppa000121m.1	0	0	0	0	0	0	0	0
ppa000122m.1	22.3728	19.0468	28.5937	24.9332	21.8643	20.4828	25.6601	30.159
ppa000123m.1	3.22835	2.12639	4.10472	2.28736	6.20561	2.37555	2.27632	1.94568
ppa000124m.1	14.2447	15.7421	15.605	13.459	11.8587	18.2358	13.0437	9.58426
ppa000125m.1	12.7877	14.7218	15.0476	16.3525	15.3104	17.5124	15.6181	15.7187
ppa000126m.1	52.9824	63.2453	52.0824	47.1006	54.7772	57.3958	51.9157	49.7878
ppa000127m.1	52.3743	31.7982	51.7477	44.2921	49.1213	33.335	55.4106	35.3926
ppa000128m.1	25.0821	26.7072	25.7442	27.7106	28.6626	28.6412	24.2205	26.5754
ppa000129m.1	11.1271	13.9185	13.1132	10.382	12.8407	15.866	13.499	11.8285
ppa000130m.1	226.751	181.411	231.483	235.72	230.719	176.368	267.055	267.366
ppa000131m.1	16.0566	21.8297	20.9806	18.3113	17.0163	21.1027	17.6512	15.8125
ppa000132m.1	10.7943	6.22215	9.28885	7.55971	8.87432	5.52352	7.65376	6.86548
ppa000133m.1	7.27002	5.95131	8.34355	8.62858	8.41678	8.62944	9.55223	7.35563
ppa000134m.1	24.4152	23.2567	27.558	27.1795	24.5426	25.8069	27.2112	28.2458
ppa000135m.1	3.44	3.75757	4.68151	3.52918	4.30534	3.75524	3.43581	0.968278
ppa000136m.1	19.2298	15.4125	20.4452	19.8745	17.6485	15.5183	20.1283	19.8109
ppa000137m.1	8.97631	9.14323	9.83731	11.1072	8.90632	13.3358	11.7689	11.9603
ppa000138m.1	30.418	31.7728	31.3115	30.1254	32.3133	33.9964	36.7754	34.6519
ppa000139m.1	14.1974	21.3551	17.0507	17.8061	15.4715	24.4849	15.6769	13.6038
ppa000140m.1	33.6423	45.6986	40.3137	39.8786	35.9516	45.1259	44.4843	40.447
ppa000141m.1	25.247	20.3905	25.4008	27.3985	25.1369	27.0116	28.4661	31.2102
ppa000142m.1	7.79918	12.1989	11.2166	8.70466	11.9612	13.8146	11.0374	11.0066
ppa000143m.1	20.3684	18.3343	16.7693	15.7794	25.0341	24.9978	22.0748	24.7271
ppa000144m.1	6.18905	5.83724	3.68046	4.24901	5.98381	7.41391	3.15073	3.7476
ppa000145m.1	48.2793	51.8875	53.0493	52.883	45.2781	40.9395	61.2636	46.1807
ppa000146m.1	67.7135	75.3382	69.0686	74.5061	65.668	77.9981	73.1674	66.205
ppa000147m.1	52.1863	34.4436	61.0444	77.7056	43.0474	36.0485	63.2911	82.8901
ppa000148m.1	86.8304	83.9034	62.9615	76.5914	86.2833	78.4131	66.3239	103.839
ppa000149m.1	52.0417	52.5717	69.2389	68.6681	49.8014	53.2897	67.2451	54.8476
ppa000150m.1	11.8229	14.0072	13.0595	15.3724	12.9291	14.7508	17.3316	14.8306
ppa000151m.1	15.4526	12.2715	17.3714	16.9094	16.8376	14.025	16.545	17.458
ppa000152m.1	34.3216	39.3954	32.7512	33.6549	39.7936	39.0466	31.012	32.7717
ppa000153m.1	7.5725	10.0381	9.75207	6.72807	5.81156	14.8521	12.6209	5.11893
ppa000154m.1	28.2439	22.5554	31.6615	29.4125	24.3964	28.0722	33.2985	34.0559
ppa000155m.1	27.2576	29.6019	27.9903	31.1098	29.8702	31.3932	28.3474	36.7991
ppa000156m.1	13.79	16.2773	13.2525	14.0208	7.09018	11.8429	14.6987	12.2922
ppa000157m.1	58.3855	55.543	71.6141	78.5638	54.399	54.3161	68.6836	68.3363
ppa000158m.1	14.9768	17.7391	17.3431	18.548	17.8363	16.8568	17.8264	16.4483
ppa000159m.1	14.0385	14.5408	16.1152	16.8586	12.0291	13.9022	18.6884	12.4241
ppa000160m.1	25.4665	24.6003	28.116	27.3502	28.0355	25.3241	32.7991	35.8841
ppa000161m.1	56.0737	44.0859	56.1427	61.0969	52.4562	46.4688	63.2017	64.0867
ppa000162m.1	32.4187	31.4108	36.7992	35.8579	35.4738	34.8723	36.8612	35.5712
ppa000163m.1	67.1417	45.8094	98.6003	86.1353	54.2322	34.2906	103.799	55.4627
ppa000164m.1	44.0234	49.2442	50.2193	45.7604	44.9116	50.2763	51.6392	40.4688
ppa000165m.1	15.3978	15.5248	17.7058	15.5575	18.2026	16.6275	17.8388	14.511
ppa000166m.1	7.87521	8.57249	8.84468	9.79583	12.8432	11.4873	14.7711	11.7679
ppa000167m.1	19.6082	7.51054	14.2393	12.3448	20.2695	17.1645	15.7446	18.8247
ppa000168m.1	15.1708	21.5197	16.9578	15.7388	17.2902	20.4015	15.0202	14.5366
ppa000169m.1	29.2113	27.6891	30.702	31.0946	30.1862	29.8035	31.39	33.4749
ppa000170m.1	16.4852	14.9938	17.5668	14.6038	15.5404	18.4756	18.5029	13.9391
ppa000171m.1	38.9259	16.4062	23.587	31.6413	26.094	13.0325	13.1959	19.6174
ppa000172m.1	21.3038	17.378	31.2582	28.0201	20.5839	23.8889	28.5962	27.3046
ppa000173m.1	3.80558	4.61364	6.94185	6.76346	2.66828	2.03643	5.14407	3.7564
ppa000174m.1	22.4214	24.6092	24.2763	24.756	21.0335	23.6525	22.1064	24.6786
ppa000175m.1	42.1332	39.1496	59.7683	52.0548	43.4696	38.7317	58.2086	47.1624
ppa000176m.1	18.2358	16.8116	18.1466	19.402	14.9645	18.9831	16.6478	16.7645
ppa000177m.1	8.92952	8.92996	8.33221	6.98023	8.08372	9.57063	8.38526	8.76973
ppa000178m.1	38.8221	42.1871	39.1458	32.7194	47.0691	56.6211	44.2395	33.5985
ppa000179m.1	27.2728	27.9873	26.8249	27.0895	31.4484	31.446	31.2098	25.8809
ppa000180m.1	39.5194	24.7003	42.3801	42.4228	36.2299	28.5037	43.6035	54.116
ppa000181m.1	11.2716	10.2856	9.92618	11.983	8.62725	10.6362	8.2403	6.0397
ppa000182m.1	49.5924	60.8944	102.626	110.64	41.1551	57.2005	93.8989	86.9717
ppa000183m.1	8.90424	8.78357	10.0334	10.3093	9.2819	10.8641	13.0542	9.47495
ppa000184m.1	15.3351	14.6654	17.0326	15.9566	13.0724	17.3746	18.5073	14.542
ppa000185m.1	0	0	0.0406462	0.152314	0.0488231	0.0802562	0.124511	0.124163
ppa000186m.1	14.4319	20.7891	17.9489	14.6798	16.2309	21.0552	16.3327	12.1428
ppa000187m.1	0	0	0	0	0	0	0	0
ppa000188m.1	0	0	0	0	0	0	0	0
ppa000189m.1	0.575366	0.434798	0.326257	0.343853	1.56756	1.04682	0.957776	0.498313
ppa000190m.1	4.87796	0.989502	2.08268	0.841656	4.21847	1.93518	1.45944	1.58011
ppa000191m.1	10.6921	7.25287	11.7359	8.54277	10.0692	6.9437	8.5596	6.662
ppa000192m.1	1.73655	3.61875	1.92837	2.69061	2.26702	2.99746	3.8962	1.87999
ppa000193m.1	33.8277	46.1204	32.8865	30.6936	35.3598	46.3297	36.3052	37.1653
ppa000194m.1	24.3445	32.3339	23.7468	21.1305	23.9839	31.029	20.3043	17.2356
ppa000195m.1	0	0	0	0	0	0	0	0
ppa000196m.1	0	0	0	0	0	0	0	0
ppa000197m.1	20.835	6.47705	14.8092	7.92229	24.7749	11.1588	15.8376	7.30865
ppa000198m.1	0.116397	0	0	0	0	0	0	0.0420037
ppa000199m.1	0.310812	0.0400359	0.206536	0.50307	0.198468	0.367025	0.759213	0.210303
ppa000200m.1	13.8499	10.4235	13.3603	14.8026	14.011	12.2508	14.9092	14.2358
ppa000201m.1	25.811	32.6155	33.9408	26.8721	25.6545	31.0155	30.7685	25.6671
ppa000202m.1	11.3365	1.80651	5.71587	2.01775	19.7017	4.57984	1.8186	3.96444
ppa000203m.1	23.8807	30.6706	24.0232	23.5533	26.4182	32.0998	25.9257	27.2028
ppa000204m.1	6.1594	4.94116	7.12898	6.44565	7.9657	7.07902	8.7183	8.35632
ppa000205m.1	12.2019	16.0688	14.5895	12.1147	14.2885	17.718	16.7595	14.4336
ppa000206m.1	5.77349	4.06013	3.23511	2.75875	11.9567	16.6245	7.53841	6.84164
ppa000207m.1	10.1036	9.08505	11.5717	10.6076	10.9603	10.81	13.5522	15.8794
ppa000208m.1	20.6645	16.6249	20.4754	21.0885	24.9437	18.6973	22.0523	19.6648
ppa000209m.1	57.3839	66.057	56.6915	47.0794	46.5948	81.5956	43.2141	38.9067
ppa000210m.1	0	0	0	0	0	0	0	0
ppa000211m.1	12.608	8.21636	12.6532	10.1325	11.1357	8.41041	12.4511	8.4618
ppa000212m.1	3.46828	5.52347	1.75994	1.49174	9.96596	15.5548	4.66381	6.14415
ppa000213m.1	43.8658	68.0281	44.5432	33.4856	45.5011	75.7883	47.5366	35.7555
ppa000214m.1	10.1429	9.67938	13.0079	12.1469	11.5421	9.69371	13.2823	13.0743
ppa000215m.1	4.18633	6.43023	4.53491	3.81572	2.37054	7.04729	2.61541	1.66748
ppa000216m.1	0.316167	0.447983	0.798358	0.747925	0.605662	1.82526	0.858104	0.598995
ppa000217m.1	0	0.0408101	0	0	0	0	0	0
ppa000218m.1	35.5482	42.186	45.2951	46.1837	31.9358	34.1519	41.3889	56.7615
ppa000219m.1	69.9076	37.5304	77.2334	85.5386	52.2816	43.0538	78.0882	75.7678
ppa000220m.1	46.4315	32.9612	45.4844	42.2553	54.3305	37.9065	52.1739	40.2134
ppa000221m.1	32.5642	28.237	30.8647	26.9767	28.2998	30.638	32.766	34.0073
ppa000222m.1	20.5058	15.2749	19.5203	22.0476	27.8627	21.1486	22.7795	24.1787
ppa000223m.1	10.1805	14.5889	11.3313	13.0713	14.068	12.8983	11.0523	11.2797
ppa000224m.1	41.9441	34.7751	44.3836	44.5527	39.133	33.3333	44.8014	44.9348
ppa000225m.1	0.119468	0.246221	0.254039	0.198326	0.254287	0.334401	0.0864659	0.0431122
ppa000226m.1	0.478871	0.16449	0.593995	0.556471	0.458672	0.628311	0.693171	0.950448
ppa000227m.1	4.38965	10.1161	2.03655	1.23219	4.73961	14.4511	2.64271	2.0737
ppa000228m.1	31.4136	37.8146	27.1873	24.9517	34.0365	40.7442	27.6305	25.8204
ppa000229m.1	25.9455	15.6617	23.8761	17.5747	26.5284	13.8484	14.7149	19.102
ppa000230m.1	12.0155	18.1793	12.3477	10.4069	12.7275	19.3189	14.3532	12.4859
ppa000231m.1	0.281496	0.165759	0.555821	0.640873	0.564924	1.09747	1.09143	0.914244
ppa000232m.1	0	0	0	0	0	0	0	0
ppa000233m.1	0.0402138	0	0	0.0801091	0.256784	0.0422105	0	0.0870708
ppa000234m.1	0	0	0	0	0	0	0	0
ppa000235m.1	10.9363	12.7668	7.89469	5.26561	10.6167	16.0964	6.48403	8.56297
ppa000236m.1	0	0	0	0	0	0	0	0
ppa000237m.1	0	0.0416148	0	0	0	0.0423888	0	0
ppa000238m.1	10.3051	11.8686	11.9017	12.5587	10.1672	10.3077	12.5915	10.8938
ppa000239m.1	0	0	0	0	0	0	0	0
ppa000240m.1	14.4982	16.4008	16.8785	13.5937	18.3087	20.7867	15.7397	17.581
ppa000241m.1	34.6661	32.1757	37.3308	36.7071	38.9964	36.4724	38.9096	44.2813
ppa000242m.1	24.64	16.7883	27.6193	23.2508	31.6229	21.8223	30.4458	36.5908
ppa000243m.1	18.8309	21.3705	19.3307	18.2712	18.5549	25.3463	18.637	12.4778
ppa000244m.1	26.9476	27.4346	30.161	27.7302	27.625	29.7766	32.6478	30.184
ppa000245m.1	19.6297	22.8247	21.5186	24.9359	18.685	21.4576	21.1342	21.9551
ppa000246m.1	14.8341	39.2837	12.7902	10.8892	17.6469	41.6781	16.5456	17.0273
ppa000247m.1	22.2374	9.61101	23.8594	17.1191	17.7365	16.8008	11.8055	8.37748
ppa000248m.1	0.285501	0.210146	0.216818	0.0406243	0.520873	0.214055	0.309949	0.220774
ppa000249m.1	0.367857	0.126357	0.173826	0.244267	0.574185	0.257415	0.399358	0.309744
ppa000250m.1	80.0293	59.8512	120.244	117.778	78.1935	53.242	119.452	85.8433
ppa000251m.1	7.06541	6.30721	10.5692	9.77877	6.87231	6.8557	9.0529	8.49396
ppa000252m.1	16.0483	13.3491	13.6852	8.79368	15.9641	18.7505	11.7793	13.2649
ppa000253m.1	34.0433	34.102	43.9699	37.0772	35.8787	38.0321	43.0585	39.36
ppa000254m.1	53.6185	40.0638	54.102	51.6741	54.1989	37.7233	51.018	48.0067
ppa000255m.1	29.481	35.8062	30.1981	27.0515	30.6071	47.7446	32.8158	28.325
ppa000256m.1	5.22826	5.21661	4.67637	4.87692	4.87525	5.22653	1.80189	3.45896
ppa000257m.1	94.897	107.325	108.483	104.523	89.6621	100.567	112.168	102.601
ppa000258m.1	0.124572	0.25674	0.0441487	0.124079	0.159091	0.261516	0	0.314678
ppa000259m.1	27.489	19.9402	25.3855	21.5898	25.9848	22.6647	25.38	24.4999
ppa000260m.1	0.0415542	0	0	0	0.106137	0.0436175	0.0902253	0
ppa000261m.1	21.816	21.9672	23.4599	26.4066	24.6769	24.4694	27.6089	29.2863
ppa000262m.1	20.0852	13.0699	21.62	17.1478	16.9412	14.2733	19.3674	16.8372
ppa000263m.1	11.6521	16.51	21.5915	20.3518	11.32	13.3663	13.6438	9.86637
ppa000264m.1	24.6953	22.7017	29.3999	26.6716	25.9007	23.2114	29.6584	32.3708
ppa000265m.1	2.58573	4.77042	3.3256	2.16009	3.83483	6.17243	1.13192	1.35451
ppa000266m.1	1.33554	0.946177	1.28683	1.20554	1.49241	0.788544	0.770264	1.21994
ppa000267m.1	30.4057	71.4884	99.5581	70.0972	15.0416	23.542	23.4421	45.6681
ppa000268m.1	7.47613	8.60787	8.92559	8.27855	9.76107	10.9161	10.3381	9.9023
ppa000269m.1	36.9481	20.717	34.1286	29.5997	38.7525	34.4833	30.6286	24.3439
ppa000270m.1	28.0446	32.0051	33.2884	31.7692	30.8975	31.3702	35.6265	31.1767
ppa000271m.1	17.915	18.72	20.7385	18.7196	17.1059	21.5725	19.3128	17.0384
ppa000272m.1	30.8328	26.5422	37.8215	39.4017	28.9296	26.8597	30.9683	33.6067
ppa000273m.1	7.34114	1.29685	3.03286	1.2535	11.1432	2.81807	0.637583	2.17989
ppa000274m.1	4.40469	6.00873	5.75351	4.80508	4.12514	5.81226	5.28283	3.49691
ppa000275m.1	15.9641	12.8576	19.6084	18.3698	16.2028	14.5079	18.6538	16.828
ppa000276m.1	4.41437	2.07952	1.96675	1.38188	6.97984	4.36879	0.867194	2.2302
ppa000277m.1	45.1259	49.9317	50.0387	49.06	45.6842	53.3371	47.2977	50.8603
ppa000278m.1	3.38068	5.44335	4.7176	2.56757	3.66983	7.14144	3.67018	1.92146
ppa000279m.1	16.16	18.9692	20.6989	21.3769	17.3337	20.2125	20.583	17.9081
ppa000280m.1	0.127433	0.0875452	0.18065	0.084619	0.162744	0.267521	0.322806	0.229932
ppa000281m.1	0	0	0	0.0423723	0	0.0446529	0	0
ppa000282m.1	28.5234	24.0408	35.2599	32.6509	30.4465	38.7875	56.7555	54.2464
ppa000283m.1	11.4945	10.8798	14.7105	9.62564	18.8659	8.80316	5.26883	6.1298
ppa000284m.1	8.47188	10.792	10.2747	7.9719	9.5689	9.51814	8.87383	10.8769
ppa000285m.1	25.2829	18.8043	29.7367	25.3527	21.9432	15.1264	28.0959	22.7094
ppa000286m.1	12.392	8.41041	9.99497	8.98052	15.8802	9.73301	5.84515	5.08865
ppa000287m.1	275.059	273.536	350.733	331.385	198.258	193.584	246.795	274.88
ppa000288m.1	2.13814	0.440664	1.4549	1.06484	3.05827	0.852834	1.29989	2.36104
ppa000289m.1	16.072	12.4104	17.7713	16.2645	16.8035	16.0153	19.5886	14.43
ppa000290m.1	6.25736	3.53322	2.96189	3.28705	8.75751	4.45368	2.09379	2.08794
ppa000291m.1	51.8936	38.0389	56.8165	59.683	50.3762	39.5124	56.2442	56.4589
ppa000292m.1	13.7026	19.3878	19.5924	15.8732	14.7018	21.3265	20.985	14.0904
ppa000293m.1	17.7404	18.5911	21.9672	22.1198	19.3647	18.8016	22.1974	21.9029
ppa000294m.1	163.959	125.313	195.147	184.617	161.171	137.157	180.891	172.852
ppa000295m.1	10.4537	11.5704	13.7673	12.6833	13.1855	17.2494	15.9725	14.065
ppa000296m.1	12.7193	9.90808	15.9987	22.0741	18.0058	12.2195	33.749	16.1505
ppa000297m.1	4.18544	8.35929	4.26648	4.34078	4.13288	6.56724	3.88804	4.39102
ppa000298m.1	6.39566	5.74454	7.39718	6.54251	3.64242	3.67413	2.39264	2.66665
ppa000299m.1	19.0859	12.4832	21.7748	21.7447	18.9765	15.4597	23.2748	17.1243
ppa000300m.1	6.54124	12.223	9.69018	8.64368	7.57408	11.9927	15.1496	9.58369
ppa000301m.1	15.7982	13.0418	20.6943	20.865	15.8285	17.4072	22.2205	19.9379
ppa000302m.1	14.8494	19.9377	19.3634	17.0092	25.3784	30.3482	23.0435	20.4732
ppa000303m.1	16.9716	9.19526	18.6024	23.8753	25.5847	16.5747	29.7269	28.7914
ppa000304m.1	50.9001	42.1964	47.9178	42.7947	51.6226	38.3794	49.3569	49.6462
ppa000305m.1	67.7592	74.3531	88.9545	84.5606	69.587	53.9654	70.6993	78.7317
ppa000306m.1	41.0422	15.8487	27.518	19.652	36.0281	18.8648	20.9903	15.6988
ppa000307m.1	23.9414	25.034	25.6885	22.7069	21.8636	25.4073	27.9982	23.2031
ppa000308m.1	207.638	197.506	262.266	247.233	184.183	204.09	237.794	197.536
ppa000309m.1	4.62814	5.90476	6.7952	3.73176	5.91056	8.74429	5.59868	3.57887
ppa000310m.1	19.8365	23.6281	22.1707	21.0781	20.4245	23.743	25.2763	21.762
ppa000311m.1	15.9611	20.0925	16.3588	18.5402	18.0122	20.9303	15.8879	18.859
ppa000312m.1	0.840055	0.136684	0.799135	0.528461	0.677576	0.603314	1.00799	0.670117
ppa000313m.1	3.18582	4.83323	2.11699	2.73249	3.22097	6.54868	1.34502	2.58673
ppa000314m.1	34.1412	25.3256	37.8528	41.5482	34.4966	28.7714	39.6608	34.6602
ppa000315m.1	0.753371	0.502337	1.36639	0.529686	1.2451	0.51168	0.673552	2.06299
ppa000316m.1	0	0	0	0	0.113191	0.0465163	0	0.335835
ppa000317m.1	20.4898	14.7618	21.832	24.6053	15.4625	14.4778	15.6481	15.6044
ppa000318m.1	8.52843	9.33771	9.53974	7.65405	6.63707	8.11265	8.19785	6.29952
ppa000319m.1	38.1854	38.0669	42.8203	47.6867	38.5476	39.0549	46.6674	37.297
ppa000320m.1	7.60742	5.04285	7.23685	7.00125	6.761	5.7437	7.6793	4.57544
ppa000321m.1	40.8843	33.512	37.8398	33.7212	42.1568	41.28	35.9816	30.4869
ppa000322m.1	20.3467	16.6543	21.7748	22.2618	20.0144	17.2445	21.9441	22.3648
ppa000323m.1	31.6109	19.6365	27.2658	25.9425	31.898	20.9364	33.0128	24.4374
ppa000324m.1	16.9762	10.2391	17.765	16.7759	17.8108	10.1489	20.2197	17.076
ppa000325m.1	35.5949	26.0948	48.1012	44.1284	31.9974	30.0492	45.3825	54.974
ppa000326m.1	20.2919	9.07352	19.9113	18.9206	19.1792	17.687	21.3988	12.8711
ppa000327m.1	18.9064	19.1143	19.6261	21.0575	19.065	21.581	20.7195	20.6132
ppa000328m.1	5.06247	2.76999	4.19164	1.3387	15.9057	5.45491	3.74505	4.70461
ppa000329m.1	29.1211	24.5065	32.2498	30.7936	30.0847	26.6579	30.2022	28.4176
ppa000330m.1	16.8265	16.9234	20.1323	17.6091	19.3688	18.5098	26.5974	18.9936
ppa000331m.1	5.74346	4.34644	6.34501	7.91068	8.48101	6.02864	8.52481	8.20953
ppa000332m.1	20.5059	16.461	26.8112	24.8047	20.1137	16.8613	23.431	19.9652
ppa000333m.1	30.1768	27.2559	24.5883	23.7506	25.0042	29.2241	31.6396	26.3008
ppa000334m.1	46.7021	50.8098	58.9163	54.2105	45.3631	49.4924	60.0616	49.2957
ppa000335m.1	6.89219	5.29191	8.52517	7.26872	6.04057	6.19417	7.14006	6.04722
ppa000336m.1	3.88014	2.83609	3.21396	3.7749	2.42003	3.17299	3.67361	4.34717
ppa000337m.1	56.3974	64.0678	63.3678	59.7243	59.4059	66.3487	66.027	55.3898
ppa000338m.1	0	0	0.0479696	0	0.115239	0.142074	0.0489815	0
ppa000339m.1	41.2124	47.9171	51.024	44.2449	44.264	49.2826	54.5532	42.6596
ppa000340m.1	0	0	0	0	0	0	0.0490973	0
ppa000341m.1	33.6284	24.7193	32.1448	31.1962	32.4845	31.9726	34.1005	32.9762
ppa000342m.1	36.8872	37.0789	36.1389	43.5484	29.3054	33.6354	31.9876	31.8492
ppa000343m.1	1.58411	2.75177	1.92484	2.25406	3.93051	4.9883	5.45411	4.55689
ppa000344m.1	17.1036	4.30108	11.287	12.1556	9.15433	6.28589	9.55503	7.51461
ppa000345m.1	5.81167	2.85406	7.53065	8.45687	3.82699	2.90714	4.732	5.70186
ppa000346m.1	32.3985	26.9243	36.5719	40.779	27.0423	34.0548	32.065	29.319
ppa000347m.1	14.1884	5.62345	6.0921	4.98252	32.0583	13.9382	5.92439	10.7818
ppa000348m.1	50.8366	45.9144	66.0017	67.2268	45.1614	46.4817	60.0814	61.0961
ppa000349m.1	32.5212	33.6065	28.6687	28.8992	36.8209	35.4746	34.2182	29.3396
ppa000350m.1	45.1739	40.4914	61.8902	60.9771	47.8529	44.9767	62.7998	59.7127
ppa000351m.1	29.1283	31.7543	36.3974	33.4625	31.8437	33.876	36.2744	30.3499
ppa000352m.1	91.0206	114.466	108.19	100.4	96.6931	107.003	118.509	104.426
ppa000353m.1	16.9657	8.34088	12.9329	15.8053	16.9362	9.60003	15.0426	10.8915
ppa000354m.1	9.93123	4.48032	9.00185	7.97735	12.5662	9.22338	5.51505	9.46334
ppa000355m.1	36.2467	30.3247	35.0829	55.34	26.652	30.0721	29.513	45.979
ppa000356m.1	0.732841	1.27437	1.9966	0.775561	1.40386	1.82692	0.298349	0.297515
ppa000357m.1	10.8094	9.15659	10.6161	7.89248	7.60424	10.5769	9.09964	6.59492
ppa000358m.1	0.733427	0.472366	0.243682	0.228289	0.468327	0.433037	0.199058	0.347379
ppa000359m.1	1.05514	0.567293	1.56081	0.548331	0.995992	0.77046	0.747065	1.98661
ppa000360m.1	28.4889	30.7284	32.9722	27.8278	28.2979	40.0157	36.8552	26.7695
ppa000361m.1	29.0406	9.10583	28.1359	32.0428	21.9822	17.391	32.7765	34.5783
ppa000362m.1	20.7104	4.45806	8.26951	7.15119	22.6875	9.56505	4.69664	6.6765
ppa000363m.1	0	0	0.0979427	0	0.058823	0.0966942	0	0
ppa000364m.1	4.28703	6.41283	5.68524	5.60159	6.65235	7.83853	6.55584	6.03848
ppa000365m.1	16.5489	19.9035	17.8399	17.5394	19.0151	21.9188	18.016	22.7067
ppa000366m.1	3.3678	1.04589	4.46356	4.91682	3.18155	1.40432	3.20543	3.74587
ppa000367m.1	8.2185	1.37979	4.76169	6.8523	6.07341	1.59931	3.05763	3.49896
ppa000368m.1	19.1612	30.2381	25.5392	25.1706	24.5889	25.3594	25.3745	23.8004
ppa000369m.1	82.6358	66.3007	91.4047	50.7509	70.0403	63.4497	51.5946	15.6959
ppa000370m.1	10.5318	4.49413	9.32298	4.66739	11.791	6.76918	13.3476	10.7487
ppa000371m.1	31.1566	29.0441	36.3841	34.5019	38.6632	31.9725	40.2266	40.6672
ppa000372m.1	15.6142	12.4028	14.8224	14.0249	14.2434	16.5358	12.8648	18.3628
ppa000373m.1	2.13939	5.08018	2.96688	2.31621	2.43522	6.15102	3.02946	1.15805
ppa000374m.1	49.2458	30.266	53.1502	53.687	33.9424	22.5232	33.7048	40.4135
ppa000375m.1	53.2953	31.8488	57.2577	53.8725	49.9922	42.5547	65.2874	74.8808
ppa000376m.1	11.7857	13.9212	12.8774	11.6463	12.1364	14.6202	15.8799	14.5244
ppa000377m.1	5.74382	3.27225	5.26282	4.97688	7.39503	4.1664	5.62732	5.30827
ppa000378m.1	10.2735	15.447	12.8592	12.0468	12.0467	18.1361	11.4574	11.3243
ppa000379m.1	19.1928	12.6078	16.9304	19.768	21.5887	15.1951	19.4168	20.7781
ppa000380m.1	41.4079	39.0101	39.3046	34.5407	55.8064	47.83	40.083	53.632
ppa000381m.1	2.99109	2.64883	3.42859	4.65508	3.70053	4.36602	4.26199	3.49114
ppa000382m.1	16.6651	11.7221	20.854	21.0753	18.5926	16.7555	16.9233	22.096
ppa000383m.1	44.133	34.9537	36.6115	31.5921	53.9089	47.7997	53.5071	56.8066
ppa000384m.1	72.7243	51.7004	80.8604	70.6617	72.2766	61.7671	88.1146	75.8379
ppa000385m.1	27.9204	26.2528	28.7355	28.7462	31.635	29.06	32.3014	30.6846
ppa000386m.1	142.68	87.4519	156.099	157.437	128.746	91.893	157.452	140.766
ppa000387m.1	4.56312	4.94462	7.65242	6.04446	4.50582	4.93783	7.40528	6.56974
ppa000388m.1	45.6687	26.0533	46.4528	49.5678	44.975	28.0699	52.1862	59.8898
ppa000389m.1	61.2087	62.5405	64.5263	60.4501	56.8667	66.6713	71.7702	64.7851
ppa000390m.1	16.1754	10.2052	17.649	17.2387	16.3814	14.949	18.1749	20.4726
ppa000391m.1	3.82299	2.77227	3.21155	2.58558	5.06314	4.85501	3.89417	2.04384
ppa000392m.1	4.34574	6.23057	4.8213	4.23443	6.57544	6.79269	6.35887	4.34673
ppa000393m.1	23.9016	16.988	32.9957	37.6394	19.9073	19.7335	37.384	34.825
ppa000394m.1	0	0	0	0	0	0	0	0
ppa000395m.1	0	0	0	0	0	0	0	0
ppa000396m.1	34.6439	25.5419	37.4886	39.18	36.0726	27.1113	39.72	36.0688
ppa000397m.1	29.2885	22.7581	38.9498	38.3303	26.8124	24.6241	40.1831	45.612
ppa000398m.1	18.6881	16.2762	17.9529	16.2519	18.4752	18.67	23.0175	19.2047
ppa000399m.1	61.8034	66.7668	66.3653	58.9131	69.6608	73.8337	83.5222	82.0051
ppa000400m.1	42.9612	43.0968	48.9571	35.9823	45.1654	46.5393	55.8134	37.2592
ppa000401m.1	17.5313	17.6741	16.6693	15.427	19.1126	22.9398	17.2788	18.0021
ppa000402m.1	10.7373	10.624	11.2139	11.31	9.04057	11.8689	11.7599	12.0871
ppa000403m.1	9.02694	8.07817	11.0624	13.3448	9.64732	7.97908	12.5852	10.4412
ppa000404m.1	43.0205	41.1445	57.2757	51.2401	41.996	41.61	53.6275	48.7379
ppa000405m.1	4.47337	6.42422	6.6788	5.26147	3.46421	9.19117	11.8311	3.76095
ppa000406m.1	0	0	0	0	0	0	0	0
ppa000407m.1	22.8617	8.00014	17.7743	12.287	19.4644	15.098	14.0126	19.8001
ppa000408m.1	14.0028	11.8284	14.584	16.2719	14.1117	13.8982	13.0819	17.5829
ppa000409m.1	10.2963	8.35064	9.98417	9.0211	9.07063	9.30652	9.05628	9.54703
ppa000410m.1	21.4864	20.6161	22.4891	18.31	19.391	22.1022	21.0974	15.1973
ppa000411m.1	1.52792	0.344422	1.72603	0.475585	3.47575	0.651539	0.362854	1.60244
ppa000412m.1	41.6359	34.8359	47.9226	46.1793	45.1848	37.2881	44.7866	44.7132
ppa000413m.1	38.7555	36.1945	46.0318	46.7414	36.6784	36.2658	48.8705	58.3049
ppa000414m.1	0.813063	0.295712	0.864452	0.714568	0.488638	0.351414	0.311537	0.414222
ppa000415m.1	21.5222	21.2912	22.6283	22.1516	22.966	23.5949	25.1826	23.5071
ppa000416m.1	3.30008	0.83785	1.8306	0.857482	4.70314	2.91171	0.674996	0.828444
ppa000417m.1	29.6529	30.9019	30.5101	32.0603	30.2345	35.041	35.8267	29.8758
ppa000418m.1	9.03934	7.34351	5.84777	6.76458	7.32958	8.03231	5.2442	2.64066
ppa000419m.1	40.8923	35.0911	40.4259	39.9682	36.0371	41.4166	41.7459	35.0535
ppa000420m.1	0.33507	0.197306	0.254463	0.429099	0.366785	0.65317	0.259831	0.570031
ppa000421m.1	49.2553	70.4874	52.9283	51.921	50.8608	67.98	55.0321	51.6137
ppa000422m.1	23.3308	16.9331	19.9666	19.5642	22.3314	18.2538	19.1915	19.1898
ppa000423m.1	9.64545	7.12084	6.73469	5.54449	5.02531	4.88589	4.68869	2.07804
ppa000424m.1	59.362	48.6008	65.1054	67.4985	58.5755	49.8072	67.1045	60.4177
ppa000425m.1	38.2139	28.8283	45.382	41.5576	35.4203	30.9286	46.7568	40.3296
ppa000426m.1	17.016	10.4515	18.5514	17.571	16.5131	13.0172	18.7862	26.7476
ppa000427m.1	1.34703	1.68554	1.79021	2.53963	1.41309	1.41391	1.82797	2.13535
ppa000428m.1	4.95513	2.37959	3.83616	4.74385	3.07192	3.38328	3.81262	4.5832
ppa000429m.1	66.1486	73.2714	84.1397	72.2119	46.0174	59.1822	44.498	23.0202
ppa000430m.1	25.6416	17.3511	20.2549	23.1921	33.5454	23.784	25.0171	19.739
ppa000431m.1	41.587	69.3723	55.9483	46.4142	41.2945	62.6201	51.7923	38.6053
ppa000432m.1	8.72953	8.74716	8.40956	10.4244	8.37672	8.80861	9.05819	7.77977
ppa000433m.1	51.3111	39.5943	54.5542	57.1659	54.6178	39.9254	64.4564	59.5209
ppa000434m.1	31.9065	28.0543	39.1066	37.7901	34.5214	29.9441	44.019	40.1858
ppa000435m.1	51.591	42.6506	43.3365	50.3754	61.3171	53.5436	34.8022	58.1033
ppa000436m.1	4.8835	6.12854	5.75764	5.49025	4.81645	7.81585	7.08641	5.86267
ppa000437m.1	76.0242	73.6045	74.1922	72.8312	75.4595	66.9479	71.4493	64.6486
ppa000438m.1	0.0483923	0	0.0514509	0.0482007	0.0618014	0.253975	0.210145	0.104779
ppa000439m.1	21.5043	32.8905	20.4948	21.2262	29.6279	34.3156	24.9232	28.5764
ppa000440m.1	14.1425	3.29404	9.68094	11.0955	8.28838	3.25363	3.99613	6.18718
ppa000441m.1	33.1078	35.0162	41.5911	37.7084	33.2435	36.4816	42.4684	36.8396
ppa000442m.1	4.36267	2.64745	5.20533	4.3454	3.65245	3.10374	5.20988	3.72594
ppa000443m.1	10.0997	9.55696	9.91203	12.5263	10.2318	12.2321	12.8095	14.8239
ppa000444m.1	12.8892	11.1771	12.2042	12.1115	11.4914	15.6224	13.9401	14.2171
ppa000445m.1	13.556	3.0652	5.54738	1.89421	20.2392	8.80361	2.54104	4.01207
ppa000446m.1	18.3816	16.2216	19.7514	18.5523	16.2327	17.3444	21.3887	18.5768
ppa000447m.1	41.2472	34.7903	37.7677	31.483	37.9296	35.1806	42.7608	24.5783
ppa000448m.1	47.3058	47.8396	52.5346	52.0938	49.5319	52.4304	54.8124	44.4272
ppa000449m.1	39.5195	27.856	50.5561	51.2158	40.2134	30.276	54.015	46.6539
ppa000450m.1	28.2555	33.5653	36.4564	31.6615	31.1357	34.8589	32.965	29.8459
ppa000451m.1	11.194	11.1305	15.0335	14.3284	11.4743	14.275	13.112	12.8628
ppa000452m.1	72.2702	49.7839	97.4047	110.079	83.0787	75.5494	137.516	280.058
ppa000453m.1	34.6428	29.1667	43.9376	44.5881	33.1972	36.9302	39.3698	34.3124
ppa000454m.1	1.96723	2.48333	1.98699	1.81249	3.7057	1.54868	1.70855	2.55567
ppa000455m.1	0.639899	0.0507236	0.366339	0.147084	0.754349	0.258335	0.160314	0.266444
ppa000456m.1	14.5825	20.51	13.6186	13.249	19.567	25.442	14.8686	14.7204
ppa000457m.1	11.5281	17.7685	9.7949	14.0341	20.2591	23.4253	9.35971	11.4669
ppa000458m.1	14.484	16.1947	19.7993	18.1069	16.2324	16.3925	16.5801	14.667
ppa000459m.1	21.6153	20.7487	24.5556	23.2993	23.1301	20.6166	26.6273	22.4391
ppa000460m.1	57.8392	86.7038	74.0567	68.5906	59.4716	81.7783	75.1359	53.465
ppa000461m.1	43.0086	34.505	47.2565	46.8406	34.8435	40.1455	65.0559	49.0852
ppa000462m.1	21.8646	15.6182	22.137	22.6194	23.7981	19.9771	25.5711	21.7877
ppa000463m.1	7.0066	5.47916	8.45328	9.30516	7.61539	8.34553	9.71055	7.31637
ppa000464m.1	13.1031	15.8129	13.7194	12.7039	12.0891	13.7014	13.9006	11.974
ppa000465m.1	16.5906	23.9247	17.3744	19.4528	18.8336	21.3889	18.1195	17.8532
ppa000466m.1	30.2681	31.9616	34.9381	31.3403	32.3506	33.1319	35.7292	34.8736
ppa000467m.1	0	0	0	0	0	0	0	0
ppa000468m.1	20.5623	21.4977	19.9517	22.3202	21.5434	19.2783	19.9391	20.5317
ppa000469m.1	17.5984	19.1653	18.8702	18.6243	16.6646	21.411	20.1367	19.2685
ppa000470m.1	0.54995	0.412157	0.637866	0.647368	0.830036	0.367345	1.08554	0.541251
ppa000471m.1	6.25489	7.94095	6.59703	8.37329	8.17979	8.14117	7.71402	6.77154
ppa000472m.1	15.1619	12.6333	12.396	13.3574	15.9762	12.3956	10.6475	13.1639
ppa000473m.1	247.493	143.607	276.171	306.622	185.451	164.557	245.11	347.732
ppa000474m.1	23.9187	32.0732	21.0147	18.9894	25.5618	26.5245	20.4802	22.1023
ppa000475m.1	2.65439	1.75473	1.70395	1.59631	5.24475	3.73244	4.13224	1.40971
ppa000476m.1	18.027	17.5416	14.2013	14.9547	22.6373	21.2412	18.0988	15.0039
ppa000477m.1	2.56318	1.81267	3.3664	4.75565	2.24646	3.32349	3.21917	3.10136
ppa000478m.1	86.6712	88.8987	92.898	80.7666	83.3205	79.4114	53.0809	56.3635
ppa000479m.1	39.4371	31.6718	56.3699	42.2872	54.6048	45.7777	121.453	124.326
ppa000480m.1	63.7445	82.2006	75.0598	69.1637	54.0572	55.2731	62.6384	52.5893
ppa000481m.1	68.491	68.6041	89.175	82.0849	69.6277	72.527	82.9525	70.1079
ppa000482m.1	15.3827	17.203	20.2695	20.7975	16.0382	17.1524	17.6308	14.9607
ppa000483m.1	1.46391	2.08074	1.61011	1.20671	1.03147	2.33139	1.37006	1.63948
ppa000484m.1	1.26199	0.572204	1.44909	0.854756	1.93401	0.794791	0.822035	1.42088
ppa000485m.1	6.71379	9.51939	7.7285	7.44141	7.60712	8.31881	10.0836	7.54159
ppa000486m.1	21.4727	11.6104	19.1771	18.7206	22.0672	23.2814	20.0753	22.8635
ppa000487m.1	76.4935	76.7429	62.4197	53.1422	87.3009	87.7161	66.9726	65.9103
ppa000488m.1	7.88176	6.87249	9.66914	9.51125	8.19454	6.36393	10.0925	12.1428
ppa000489m.1	2.17829	2.1925	2.80071	2.06875	3.36414	2.87136	2.03485	4.55191
ppa000490m.1	0	0.0522023	0.161579	0.0504574	0.0646949	0.0531733	0	0
ppa000491m.1	0	0	0	0	0	0	0	0
ppa000492m.1	79.654	79.8879	72.236	74.7935	79.9689	85.6315	76.6771	91.0639
ppa000493m.1	44.517	12.2784	27.4389	32.8263	40.2758	37.0945	40.3477	85.7943
ppa000494m.1	20.3498	16.1068	24.5496	15.5178	27.8033	20.9341	17.0789	12.8009
ppa000495m.1	28.9262	34.7237	35.5564	32.7037	25.7942	32.7062	38.5653	33.7328
ppa000496m.1	0	0	0	0	0	0	0	0
ppa000497m.1	37.8913	38.4183	37.586	42.0415	36.5849	42.3318	42.6248	42.9457
ppa000498m.1	0.0508376	0.157162	0.270254	0.303818	0.324622	0.266809	0.220764	0.110074
ppa000499m.1	0.965915	1.41446	0.972915	1.21527	0.908941	1.38741	0.938247	1.6511
ppa000500m.1	6.05504	6.60668	6.81645	7.39947	6.82311	8.27842	8.28599	5.94925
ppa000501m.1	6.56387	5.50556	7.79022	8.10901	2.01444	2.77728	2.65152	2.36868
ppa000502m.1	25.7467	31.3031	31.9183	27.9254	25.7978	24.8353	31.2658	34.759
ppa000503m.1	49.3491	33.1677	47.7575	42.9652	36.4873	31.2187	34.2792	31.3716
ppa000504m.1	26.0983	22.0614	29.3195	32.2398	28.2523	25.361	35.7485	28.4747
ppa000505m.1	11.469	13.6571	14.6868	14.5206	15.6234	13.162	19.3684	15.6169
ppa000506m.1	15.4724	17.5227	15.6902	19.124	17.8685	16.5622	14.9125	14.0416
ppa000507m.1	23.4384	23.3636	25.7342	25.5835	25.1724	20.4214	29.3815	23.3289
ppa000508m.1	6.89978	10.0595	10.0529	7.27972	8.22421	9.81744	11.2082	7.41437
ppa000509m.1	36.1155	37.5855	42.3685	44.3797	38.2179	38.4457	50.8151	60.9739
ppa000510m.1	5.78568	9.12776	6.04249	5.2018	7.19269	10.5874	6.11437	4.37896
ppa000511m.1	807.794	1792.47	1806.49	1129.96	1015.22	1964.47	1435.93	582.735
ppa000512m.1	0.512007	0.105523	0.435495	0.356986	0.392329	0.214972	0.778193	1.1086
ppa000513m.1	13.939	20.173	16.3457	14.7006	14.2673	17.2669	15.9116	11.3178
ppa000514m.1	34.8989	33.2167	43.5339	44.1527	38.6789	38.5682	44.8417	43.2185
ppa000515m.1	9.59167	12.6326	6.10784	7.81666	10.0878	14.5904	9.63344	8.38489
ppa000516m.1	24.2317	32.3769	30.8394	28.8401	23.0129	24.8421	23.5757	30.7351
ppa000517m.1	47.0772	43.5395	60.5327	53.9986	48.3205	37.775	61.5866	58.9135
ppa000518m.1	28.3901	27.2452	36.3523	33.3912	26.3566	27.8059	31.9359	31.9022
ppa000519m.1	3.74769	5.44905	5.89497	5.1135	5.50735	9.91527	8.41591	9.11492
ppa000520m.1	1.33479	0.79355	0.491248	0.255675	2.36029	2.04772	0.390141	0.44463
ppa000521m.1	13.3085	15.6734	19.9953	17.0432	14.5682	17.0437	16.6795	12.3495
ppa000522m.1	17.2137	23.9867	19.9953	17.2991	21.4585	29.9343	25.2146	23.0302
ppa000523m.1	104.772	114.427	104.893	119.712	119.695	128.205	112.685	125.832
ppa000524m.1	1.38737	1.42967	1.58433	3.68502	0.721847	1.02478	2.28716	3.00394
ppa000525m.1	13.8862	8.21473	8.53024	4.45673	21.8719	17.1129	6.97931	11.6368
ppa000526m.1	18.2578	11.4476	17.3339	14.4459	18.7192	15.7633	25.7397	20.5454
ppa000527m.1	15.0691	14.4685	19.2477	19.7735	14.844	13.658	20.7146	16.8706
ppa000528m.1	25.8412	13.4736	30.211	23.3291	21.8915	14.7509	24.3098	24.9106
ppa000529m.1	4.47846	3.71321	4.98044	6.25527	3.22127	3.89034	8.21503	9.36238
ppa000530m.1	49.7778	40.1557	57.3024	59.784	55.2876	46.0897	56.5552	57.4003
ppa000531m.1	38.0753	25.0601	40.0436	44.1855	33.0971	23.6334	41.8952	39.3796
ppa000532m.1	31.8697	35.6046	37.8317	36.5205	32.5341	32.2071	31.1837	30.4825
ppa000533m.1	34.5513	15.9955	30.5943	30.9731	30.9535	19.6491	30.12	29.8684
ppa000534m.1	10.7974	14.4805	14.0065	12.6071	15.0428	17.0273	14.5263	13.479
ppa000535m.1	99.5527	60.7966	107.493	106.517	88.4754	73.532	102.076	96.534
ppa000536m.1	95.8847	114.193	99.3086	89.6389	103.386	128.573	85.1946	78.8044
ppa000537m.1	15.5643	16.0388	13.4693	14.0091	15.6507	16.12	14.5394	16.4021
ppa000538m.1	5.89478	3.35695	4.83796	1.85414	6.6697	8.90127	3.48047	5.20611
ppa000539m.1	1.34442	1.0657	0.769676	1.18459	1.78299	1.41118	0.898185	0.503818
ppa000540m.1	0.0517086	0.053285	0	0	0.0660367	0.0542761	0.0561366	0
ppa000541m.1	29.0865	50.8797	36.8127	33.1984	37.6749	48.7296	30.4535	24.8774
ppa000542m.1	17.131	22.9332	19.6444	20.7233	16.5902	26.9452	19.4408	20.5071
ppa000543m.1	27.3243	44.9877	28.5552	29.4368	33.5714	46.7496	30.5648	31.6582
ppa000544m.1	13.96	15.6155	13.4629	12.6124	15.7736	14.871	12.5638	11.5174
ppa000545m.1	75.2489	76.0455	83.4811	84.6171	75.952	77.2421	91.7211	90.4536
ppa000546m.1	10.3366	5.67379	9.49884	11.3304	10.9454	7.14237	14.2105	8.15382
ppa000547m.1	81.6241	65.147	111.602	96.2148	50.2617	48.8959	69.7058	53.1323
ppa000548m.1	26.8788	19.5548	26.3113	32.4168	26.492	22.7017	32.567	32.9826
ppa000549m.1	18.6293	16.087	9.68206	10.6772	13.2248	13.2182	9.54734	19.7737
ppa000550m.1	3.43445	6.59568	4.0388	4.30198	5.64877	7.75616	4.34997	1.85907
ppa000551m.1	0	0	0.110753	0	0	0	0	0.0563865
ppa000552m.1	4.58342	5.47456	8.4172	5.96598	5.52087	3.82693	5.37172	4.28537
ppa000553m.1	66.7892	50.9738	70.8997	69.955	62.5727	52.5791	72.2254	71.7976
ppa000554m.1	12.8361	15.2169	7.65584	7.69193	9.32926	14.3497	13.1422	10.4505
ppa000555m.1	22.437	19.2496	15.7555	16.6312	29.4538	19.991	10.6497	11.8062
ppa000556m.1	83.6953	161.793	74.8941	71.878	60.9067	192.352	46.7907	63.1548
ppa000557m.1	56.6137	45.3692	53.4176	60.8632	51.7578	57.4512	43.9984	25.7259
ppa000558m.1	19.6551	21.7087	36.7928	24.784	14.6202	16.5158	25.254	13.0728
ppa000559m.1	283.901	125.404	289.618	340.78	261.896	202.47	178.027	269.888
ppa000560m.1	8.93889	8.29565	7.89211	8.5911	5.541	6.47463	6.63982	5.60262
ppa000561m.1	0	0	0	0	0	0	0	0
ppa000562m.1	3.40093	3.39677	3.00396	3.49169	2.60598	3.07551	2.66971	4.07835
ppa000563m.1	143.362	112.255	169.223	156.97	137.515	108.137	170.578	155.997
ppa000564m.1	10.3074	19.3562	13.0728	7.66087	9.88935	22.5721	14.8254	10.1959
ppa000565m.1	8.37151	25.0714	10.8476	9.95393	8.61977	26.6361	15.0526	9.51614
ppa000566m.1	11.4585	11.7539	9.40129	9.43278	17.7073	20.1556	15.6775	12.4616
ppa000567m.1	60.2225	14.4498	32.7098	34.2915	41.0943	33.8855	29.4236	82.4733
ppa000568m.1	21.1574	15.8661	15.0892	16.9528	16.7871	16.1612	14.9527	15.0243
ppa000569m.1	33.0231	27.71	39.2901	39.6797	26.576	24.2639	38.2979	32.3459
ppa000570m.1	36.9544	25.8735	41.4079	35.7117	41.7049	35.0479	41.9968	38.3044
ppa000571m.1	0.733846	0.270078	0.613037	0.417681	1.13802	0.0550203	0	0.794462
ppa000572m.1	0.524655	2.43292	0.502035	1.04516	0.40202	1.15648	0.911333	1.70398
ppa000573m.1	0	0	0.0557816	0.104516	0.134007	0	0.0569583	0
ppa000574m.1	10.5552	9.36181	10.1057	11.5073	8.58428	8.59888	9.69178	10.5175
ppa000575m.1	11.8156	9.74061	12.7857	10.8273	15.6931	10.1974	11.6301	10.6312
ppa000576m.1	37.9496	33.9609	43.31	48.3224	34.3686	40.2752	48.6745	51.8958
ppa000577m.1	18.1504	13.8245	25.7302	25.7292	19.0141	19.9904	16.1065	13.8971
ppa000578m.1	90.6995	79.369	89.8319	80.751	76.7956	76.4275	88.4141	71.8209
ppa000579m.1	78.7045	70.4779	83.9027	71.8427	72.7644	75.5439	75.5061	69.201
ppa000580m.1	16.3617	16.2099	17.8992	14.5153	15.5204	17.6711	16.1636	20.0483
ppa000581m.1	7.21418	9.82171	6.43845	3.98618	10.6927	18.2953	13.663	19.4967
ppa000582m.1	16.3241	24.4186	14.4445	15.1055	18.3591	23.9332	16.2927	19.0406
ppa000583m.1	49.8605	14.8819	37.6015	35.7511	53.1086	19.142	32.1577	36.1762
ppa000584m.1	36.3149	37.7479	43.2053	41.5784	29.8189	35.4072	40.6835	34.3502
ppa000585m.1	5.27551	9.02433	7.29164	4.67662	6.93944	11.0195	7.04454	4.96881
ppa000586m.1	10.7093	8.48069	11.8349	11.6127	12.9357	10.2997	13.8027	8.62402
ppa000587m.1	57.3448	35.4993	48.3492	48.5528	45.5443	39.7036	59.1054	33.8678
ppa000588m.1	12.0392	20.8404	16.2809	11.413	11.5314	16.7385	8.77079	5.31637
ppa000589m.1	7.65654	6.8561	11.116	12.7805	8.63171	5.93053	11.6371	11.1472
ppa000590m.1	86.6509	115.085	100.437	104.085	84.1592	113.124	91.8927	83.347
ppa000591m.1	22.3037	13.3436	21.3533	21.3205	19.5067	14.313	20.1398	18.9964
ppa000592m.1	13.6611	8.29376	13.3423	15.031	17.3789	14.7285	28.6846	31.528
ppa000593m.1	347.034	262.781	385.801	412.219	324.586	240.157	291.733	323.821
ppa000594m.1	118.029	116.438	106.274	105.578	114.725	121.441	93.0379	91.8026
ppa000595m.1	23.3195	22.5558	25.6387	29.034	22.539	21.974	26.6398	24.2129
ppa000596m.1	2.91494	3.65918	3.77536	3.43129	6.29466	5.28489	5.35098	7.1147
ppa000597m.1	18.1954	19.5155	19.7967	21.2937	21.4081	21.9944	22.7483	21.1341
ppa000598m.1	8.64682	10.5504	14.1002	10.8318	10.7041	9.35456	14.628	9.82048
ppa000599m.1	19.7869	11.425	21.1503	16.0099	17.8852	13.5864	17.2772	15.2763
ppa000600m.1	6.90902	7.01011	9.66242	10.4284	7.60175	6.97314	4.67348	3.62478
ppa000601m.1	51.2805	47.1429	52.4291	50.6007	46.4001	57.9028	58.2129	57.1288
ppa000602m.1	34.6835	48.294	30.6543	31.4201	35.5983	48.1314	32.5715	26.3184
ppa000603m.1	22.8209	22.6395	29.4666	27.1283	23.8454	20.1571	29.0487	29.4858
ppa000604m.1	62.292	43.5797	64.589	59.6611	56.7942	52.8775	70.1096	57.7623
ppa000605m.1	31.8937	32.5368	37.6459	32.51	31.9594	32.2478	44.336	36.8915
ppa000606m.1	18.7422	13.0586	22.6441	21.0015	11.3558	12.2396	14.9136	7.95473
ppa000607m.1	7.66728	4.55406	5.26476	3.07598	8.22785	8.99808	5.60704	8.18531
ppa000608m.1	13.9228	8.52039	14.5192	13.602	13.8976	11.5905	16.7366	11.9543
ppa000609m.1	10.1354	10.5543	15.3699	14.8241	12.7394	11.7585	8.97636	8.95129
ppa000610m.1	0.320362	2.09082	0.454148	0.850917	0.136377	1.17694	0.057966	0
ppa000611m.1	208.804	110.366	237.116	254.129	216.837	136.54	208.756	181.5
ppa000612m.1	31.1575	24.0668	29.6607	27.095	43.4084	33.3217	31.7949	34.5412
ppa000613m.1	15.6735	19.6793	13.6498	20.4068	15.8493	19.3715	19.2806	18.8214
ppa000614m.1	3.10261	2.75621	4.15183	2.8772	3.68906	3.31281	3.65867	2.72186
ppa000615m.1	10.1102	10.8043	12.683	10.1235	7.51475	9.3208	11.4406	6.3703
ppa000616m.1	1.71338	1.21386	1.30933	1.43994	2.39329	1.62985	1.22069	1.73898
ppa000617m.1	30.4661	27.6981	37.9706	35.1987	32.5487	26.7521	38.3647	36.8084
ppa000618m.1	0.803899	0.883634	1.02565	1.44129	1.36887	1.91265	0.640009	0.638221
ppa000619m.1	18.5969	13.365	17.55	14.7332	17.3162	13.7261	16.233	14.1569
ppa000620m.1	13.3572	17.6892	12.6045	14.8538	13.222	19.5948	17.4129	15.0413
ppa000621m.1	11.7589	13.9433	10.9608	12.4076	12.4801	14.9353	10.4925	12.2652
ppa000622m.1	16.0695	14.2333	10.9139	12.0981	27.0426	26.1754	18.9042	21.4696
ppa000623m.1	25.1994	17.2563	22.8993	17.6448	23.5176	23.7943	19.115	24.0165
ppa000624m.1	9.42286	10.3205	9.15971	8.52745	8.80191	10.6255	11.3989	11.4253
ppa000625m.1	64.4051	57.9823	72.8308	76.0139	66.0076	61.267	75.7714	92.3638
ppa000626m.1	49.2529	41.9711	50.8173	50.5624	48.2949	41.7325	57.8044	43.0424
ppa000627m.1	49.6845	60.7608	55.0043	51.1535	45.3325	59.6825	63.7196	43.3928
ppa000628m.1	29.3204	28.4893	32.0921	30.2262	29.8593	27.0355	32.5932	35.1328
ppa000629m.1	123.005	85.6905	98.5728	100.897	137.643	83.7136	91.6831	133.516
ppa000630m.1	22.9163	15.3163	13.9638	12.2203	24.9177	28.0254	15.7252	20.2452
ppa000631m.1	10.2691	14.6479	10.6883	14.4275	13.0456	15.3742	15.0211	12.0535
ppa000632m.1	13.2417	9.30117	17.3541	16.3117	16.4278	13.3886	16.9574	10.8833
ppa000633m.1	18.9168	19.7719	16.4922	13.1355	21.8807	20.6503	21.5342	16.676
ppa000634m.1	4.6525	4.73859	4.60146	4.5802	4.28354	5.3378	4.34613	5.44677
ppa000635m.1	24.9396	23.8045	34.9711	31.8998	20.5195	18.9662	26.3117	30.1622
ppa000636m.1	63.6744	52.3475	52.4566	64.5	30.6066	27.7679	39.4089	66.8255
ppa000637m.1	21.7141	18.5817	26.1379	26.1048	21.1613	17.8473	27.7475	27.201
ppa000638m.1	15.4473	19.8839	10.7186	6.47839	15.9206	26.5688	9.5325	12.0877
ppa000639m.1	96.3697	65.7396	104.766	101.657	92.3394	64.516	88.6757	83.3817
ppa000640m.1	0.596777	0.61497	1.26899	0.91864	1.45499	1.87923	1.41356	1.46834
ppa000641m.1	1.19355	0.223626	0.288407	0.972678	0.762139	1.30976	0.353389	0.176201
ppa000642m.1	1.0308	1.56538	0.692178	1.02672	2.14785	1.87923	0.471186	0.646071
ppa000643m.1	39.4246	32.2885	58.6599	49.4913	34.8142	40.2991	83.7736	68.1956
ppa000644m.1	0	0	0	0	0	0.0570542	0	0
ppa000645m.1	3.1556	2.18655	1.85106	1.40898	2.43189	2.85542	1.83104	1.59032
ppa000646m.1	10.2285	7.17638	14.4036	8.02034	21.7481	12.678	22.7404	30.3339
ppa000647m.1	4.7878	2.07442	3.87566	4.49789	4.16896	1.88457	1.89011	2.23823
ppa000648m.1	5.66369	8.86676	8.33768	7.75674	6.18983	8.05992	8.8683	7.90021
ppa000649m.1	0.707961	1.01014	1.04221	1.24759	0.208646	0.22865	0.059122	0.117914
ppa000650m.1	18.5704	19.3048	21.0758	21.8599	20.03	22.7507	25.7772	25.3514
ppa000651m.1	123.512	61.0011	94.4938	113.693	117.676	77.3409	90.1019	100.286
ppa000652m.1	4.62897	6.39754	10.5958	5.96672	5.21614	4.97314	5.79395	5.83672
ppa000653m.1	6.10515	5.8419	5.96943	6.62393	5.2211	5.55004	6.5096	6.37339
ppa000654m.1	4.96044	2.52774	5.33192	4.12638	3.89842	4.0624	3.60987	4.95708
ppa000655m.1	23.8755	19.1547	21.0379	21.6635	22.9729	21.7996	19.4696	20.1824
ppa000656m.1	11.5672	9.8957	15.6049	13.8583	24.3883	17.8687	20.7913	23.2732
ppa000657m.1	81.8978	62.2979	76.9223	105.703	46.0591	35.7946	47.0914	88.1309
ppa000658m.1	7.97366	8.32931	11.0325	7.8877	7.11423	11.5798	13.044	5.67602
ppa000659m.1	3.27997	4.33762	2.55734	3.53924	4.18883	6.31186	4.68845	2.66317
ppa000660m.1	15.2519	12.3932	17.727	13.2857	14.5911	16.9273	24.3918	16.5117
ppa000661m.1	30.3397	20.1108	32.6061	31.0364	32.1143	23.8129	33.0565	30.301
ppa000662m.1	15.923	12.405	18.7911	19.3481	14.046	13.1527	17.346	19.3709
ppa000663m.1	29.9048	34.2593	38.9575	37.6967	28.7483	33.5742	42.7523	34.2723
ppa000664m.1	49.896	43.8541	64.5797	66.992	50.0122	44.4974	65.0501	61.1921
ppa000665m.1	102.903	82.0297	114.711	109.649	105.161	96.2729	124.332	129.564
ppa000666m.1	0	0	0	0	0	0	0	0
ppa000667m.1	27.1055	16.6571	28.5848	28.1482	21.2051	18.1211	29.725	26.1302
ppa000668m.1	44.7972	49.6223	52.3681	53.0615	51.0956	48.87	54.9067	49.8082
ppa000669m.1	0	0	0	0	0	0	0	0
ppa000670m.1	0.110067	0	0.234047	0.0548156	0	0	0.179238	0.774529
ppa000671m.1	9.85098	9.01708	9.82999	10.6342	10.191	17.041	20.5527	10.7243
ppa000672m.1	17.3522	8.23102	21.6702	15.5277	22.09	11.3908	7.77445	4.592
ppa000673m.1	9.75965	11.4777	9.55577	9.00704	9.85851	11.749	13.4089	10.5061
ppa000674m.1	40.0862	31.4216	53.7585	47.6714	34.2935	28.707	47.8289	38.0249
ppa000675m.1	68.4278	55.1724	58.9175	50.8568	79.2906	56.8353	58.125	35.3984
ppa000676m.1	8.22366	4.72062	7.74586	6.26702	13.6742	6.60434	4.13438	6.75189
ppa000677m.1	22.7059	18.0467	28.0177	25.4774	22.4361	21.9197	27.2293	19.4379
ppa000678m.1	7.18191	11.329	9.69165	6.32808	11.218	13.5693	13.6746	6.99763
ppa000679m.1	54.0853	35.1256	51.9238	52.4956	46.3537	35.8369	49.6604	57.1772
ppa000680m.1	85.6305	52.3184	113.304	113.08	59.7589	47.5506	111.076	97.4883
ppa000681m.1	18.231	14.5171	24.3172	14.7472	27.7276	19.3682	14.3943	13.756
ppa000682m.1	60.8805	40.7047	66.4319	58.2734	56.1607	56.075	65.854	82.1175
ppa000683m.1	21.3248	16.225	22.5551	18.3239	20.1783	19.0782	24.0505	18.9594
ppa000684m.1	16.6841	21.7472	20.2644	19.8647	19.4022	17.1066	20.6319	19.7967
ppa000685m.1	3.97768	8.71025	7.10721	5.00744	3.45713	10.9598	7.31711	4.42585
ppa000686m.1	0.276494	0.284923	0.411558	0.16524	0.494352	1.21893	0.660376	0.299332
ppa000687m.1	25.6586	24.5604	30.3377	29.3576	27.3306	24.4948	36.981	34.7225
ppa000688m.1	3.21042	0.684475	2.64828	1.15779	5.30174	0.987709	0.600921	1.85765
ppa000689m.1	28.3957	31.714	31.544	26.8498	30.8208	37.01	30.8273	29.243
ppa000690m.1	106.664	71.927	123.586	119.418	104.409	96.6793	143.5	148.972
ppa000691m.1	20.0375	26.5234	23.8345	24.3688	27.569	34.2793	34.9736	34.6961
ppa000692m.1	23.1041	20.3257	27.4509	28.9176	22.7134	31.1138	28.8721	25.4324
ppa000693m.1	7.37608	8.34389	8.37296	9.22502	6.79935	8.44087	9.69354	8.88594
ppa000694m.1	69.2131	84.982	75.8873	70.0991	69.1976	97.8559	90.8544	71.748
ppa000695m.1	10.4364	3.83275	3.65934	2.15643	23.0409	7.63327	1.32587	3.00491
ppa000696m.1	0	0	0.118158	0.16604	0	0	0.2413	0
ppa000697m.1	28.6168	34.7572	30.5437	30.7728	31.366	38.6116	39.3922	30.379
ppa000698m.1	3.17037	1.89144	2.48372	1.60661	2.62821	2.56882	1.63036	1.44516
ppa000699m.1	71.25	56.6284	82.6723	72.2421	66.9128	63.0529	81.5782	65.3331
ppa000700m.1	0.389722	0	0.118387	0.110908	1.84864	1.57785	0.483537	7.77526
ppa000701m.1	23.9957	30.1776	28.2353	30.9434	22.5392	35.005	34.5125	27.3038
ppa000702m.1	0	0.114744	0	0	0.213305	0	0	0.0602733
ppa000703m.1	1.11349	0.860578	0.828709	0.609996	1.06652	0.818146	0.483537	1.02465
ppa000704m.1	0	0.0573719	0.0591935	0	0.213305	0.116878	0.181327	0.120547
ppa000705m.1	48.2053	40.0271	60.2583	59.7267	48.9655	43.4039	59.2909	58.4013
ppa000706m.1	6.68744	11.0835	8.7099	6.2169	6.19185	7.95543	6.5946	5.30921
ppa000707m.1	75.5858	69.3251	96.0207	95.7335	63.0474	55.2737	60.6809	45.9572
ppa000708m.1	6.1919	4.36875	10.2011	5.72289	6.98152	9.19277	20.1058	12.4405
ppa000709m.1	0	0	0.118733	0	0.213928	0	0.0606187	0.0604494
ppa000710m.1	26.4668	17.1468	26.2993	27.1963	17.9699	14.3594	22.1865	19.1625
ppa000711m.1	2.34516	3.33729	3.26515	2.94766	2.21059	3.57519	2.84908	3.38517
ppa000712m.1	41.7662	50.5197	51.6488	45.9946	42.7143	60.4852	51.4047	47.0296
ppa000713m.1	25.9643	15.7658	31.9985	38.3195	27.0262	22.4475	39.8265	39.2921
ppa000714m.1	16.4161	15.7658	17.335	15.4613	15.3315	20.9823	18.8524	16.8049
ppa000715m.1	20.7714	22.3829	21.4906	14.4046	18.0413	28.836	30.8549	20.1901
ppa000716m.1	28.5047	19.5249	23.5914	22.4908	18.844	22.8801	17.0505	13.0698
ppa000717m.1	68.1984	83.3644	72.4494	78.5718	65.804	79.9234	62.8628	64.807
ppa000718m.1	13.8187	18.1603	13.6214	13.7083	12.8607	15.738	13.1192	13.2037
ppa000719m.1	6.82543	16.7767	8.08959	7.57856	6.28746	19.3202	11.1756	6.299
ppa000720m.1	0.0559462	0	0	0	0.0714485	0	0.060737	0
ppa000721m.1	29.4852	13.979	24.197	20.4351	24.2684	15.1216	18.7436	18.0844
ppa000722m.1	24.8887	21.1418	25.2698	27.526	25.9149	20.5348	27.6894	25.3666
ppa000723m.1	4.20417	2.65717	4.52949	3.23835	3.72258	4.53059	2.67765	2.00263
ppa000724m.1	10.9415	14.1661	17.5988	14.6427	13.4001	16.491	12.975	14.3358
ppa000725m.1	10.7171	5.14607	8.82922	7.32136	8.95727	10.9547	11.0866	9.47624
ppa000726m.1	0.561104	0.231284	0.417598	0.0558883	2.2214	0.883447	7.9799	1.09341
ppa000727m.1	4.43272	3.35362	7.45711	4.35929	6.37758	6.6553	5.11688	4.73812
ppa000728m.1	93.031	78.5209	105.712	99.8723	82.2636	83.9863	103.069	86.8655
ppa000729m.1	2.07608	1.56117	2.68456	2.06787	3.36794	3.65158	2.86302	3.03726
ppa000730m.1	0.168331	0.462568	0.536912	0.391218	0.143316	0.647861	0.182746	0.425216
ppa000731m.1	14.757	21.7407	20.8799	16.5429	17.0547	18.6113	24.1834	22.0505
ppa000732m.1	55.6037	47.3439	63.3579	63.2715	52.7921	49.0498	62.9262	59.1021
ppa000733m.1	3.65433	2.78085	3.46688	2.12792	4.09253	5.48811	3.47898	4.80827
ppa000734m.1	0.281102	1.62216	0.657512	0.559979	0	1.12123	0.244139	0
ppa000735m.1	3.48567	3.82367	0.717286	1.11996	7.53886	5.78317	8.54486	1.76506
ppa000736m.1	11.9749	10.0806	23.8498	23.5191	11.9186	8.79278	21.9115	20.9982
ppa000737m.1	0.619032	0.231965	0.658157	0.616581	1.72486	0.590698	1.1608	1.70587
ppa000738m.1	11.649	4.40733	10.2314	11.3787	10.2054	4.72559	6.72041	7.06718
ppa000739m.1	17.5752	17.7047	20.6625	12.3998	37.1929	34.4715	12.5367	15.5509
ppa000740m.1	5.06978	6.61749	7.00728	6.00354	5.03578	7.27273	5.01468	4.02493
ppa000741m.1	14.1954	15.9632	16.3503	17.3373	8.56083	10.1109	8.62281	12.3187
ppa000742m.1	11.3225	10.9131	10.0018	10.38	4.02863	3.42942	2.5685	3.65903
ppa000743m.1	9.52928	11.8535	9.95173	10.7271	9.64941	11.8372	10.7738	10.2554
ppa000744m.1	19.566	37.8846	24.6395	30.4404	18.3627	33.736	29.8728	27.7749
ppa000745m.1	58.4162	44.3924	54.6745	47.2893	70.6423	63.1515	46.8905	60.6165
ppa000746m.1	0.620859	0.872437	1.20018	0.112437	1.08122	1.30337	0.306375	0.305519
ppa000747m.1	15.8601	14.5988	17.2826	15.0103	20.6153	20.0838	18.5663	16.1925
ppa000748m.1	11.7963	9.82945	14.2222	15.4038	13.1909	11.0787	15.9315	14.3594
ppa000749m.1	12.4736	8.43355	14.4622	14.7292	9.94723	9.2421	13.6031	12.7096
ppa000750m.1	23.7055	27.1619	27.5442	22.0376	25.9493	30.807	28.4316	21.2641
ppa000751m.1	62.5991	39.0654	72.8628	76.5885	59.9586	43.5281	80.4107	81.8987
ppa000752m.1	4.2938	5.70554	4.9256	5.17718	4.83421	5.81166	6.50155	5.07662
ppa000753m.1	51.8081	57.5211	62.2307	64.8273	48.4143	53.7875	66.1196	57.1884
ppa000754m.1	4.91527	3.72606	6.0669	3.99543	6.0608	5.98956	5.0295	5.07662
ppa000755m.1	9.15257	11.4111	8.16929	6.4152	8.73044	8.9547	9.81366	6.48339
ppa000756m.1	17.0622	19.5618	20.1829	17.3886	14.5026	20.9338	22.1421	16.2696
ppa000757m.1	2.25989	1.97947	3.54403	3.15133	2.38103	1.83838	3.18944	4.09799
ppa000758m.1	16.0453	16.0104	19.5222	18.8517	17.8216	18.1466	20.7927	20.0006
ppa000759m.1	1.9228	4.42906	2.70574	1.63355	2.09448	7.00461	3.49957	4.04081
ppa000760m.1	34.8933	39.6867	55.4376	55.7096	37.0507	41.1372	61.2117	70.2856
ppa000761m.1	6.62324	9.33355	7.40299	7.89387	6.50654	11.0521	5.53108	5.88334
ppa000762m.1	3.67958	3.32508	6.50018	2.87563	8.31391	6.12023	6.88313	3.98351
ppa000763m.1	17.5661	10.6858	24.5203	23.3664	15.7035	13.3232	22.3923	19.4465
ppa000764m.1	5.49649	4.61299	6.32587	7.67591	4.26961	4.34192	6.27476	6.44126
ppa000765m.1	48.7233	43.5453	61.0296	48.8693	44.5493	46.4391	77.0957	44.0281
ppa000766m.1	16.4086	27.7913	20.5243	20.9243	22.4055	27.593	25.7035	23.9721
ppa000767m.1	17.317	15.0951	18.4115	19.1712	18.635	18.4748	21.3271	17.641
ppa000768m.1	25.1522	8.19111	10.0207	4.01521	54.4547	17.9385	5.0544	5.71642
ppa000769m.1	37.6432	26.8552	34.7706	37.268	33.6444	30.3345	29.2169	32.5774
ppa000770m.1	12.4342	9.65381	12.6768	9.72699	16.2421	11.0253	9.80061	8.97416
ppa000771m.1	63.1361	59.093	91.3332	70.6904	68.6666	74.8528	58.2489	74.129
ppa000772m.1	5.456	5.91516	6.1634	5.15136	5.51619	7.27794	6.04661	6.27583
ppa000773m.1	8.184	6.91078	11.9642	9.45359	8.92752	10.0221	15.9803	10.7058
ppa000774m.1	0.568897	0.175872	0.604854	0.113329	1.01715	0.238858	0	0.554299
ppa000775m.1	21.4474	30.7776	23.5893	26.9723	17.0009	25.9758	24.0869	22.8494
ppa000776m.1	5.97342	7.15213	6.59291	7.36638	6.53881	8.47945	8.52307	7.02112
ppa000777m.1	165.947	101.713	75.8487	100.183	214.182	152.451	188.187	135.803
ppa000778m.1	15.6033	17.7807	20.2222	17.6402	21.3086	19.6656	21.7616	24.66
ppa000779m.1	85.6471	76.9325	85.5508	68.3485	65.453	79.8577	95.4542	53.019
ppa000780m.1	11.2753	23.825	15.6207	13.8966	10.5452	26.958	26.0273	11.4052
ppa000781m.1	0	0	0	0	0	0	0	0.0617112
ppa000782m.1	47.2553	77.4788	53.9997	53.4841	40.1116	74.1333	31.9941	25.6719
ppa000783m.1	42.4671	53.3952	59.5754	58.3669	50.3033	49.0632	62.9362	60.7239
ppa000784m.1	102.251	56.4471	69.8872	62.6875	73.3075	80.915	56.3706	68.6912
ppa000785m.1	88.3852	67.0309	103.557	104.119	81.7605	61.5697	85.0515	90.1881
ppa000786m.1	26.3615	23.8724	37.0669	40.9771	31.9901	26.8918	38.7161	22.7941
ppa000787m.1	9.586	5.23312	5.09594	5.34236	7.21416	6.94755	3.96453	8.89526
ppa000788m.1	0	0	0	0	0	0	0	0
ppa000789m.1	18.3344	24.1905	19.3717	16.0999	16.0474	26.0193	25.6091	12.9233
ppa000790m.1	25.2454	23.0133	26.3553	26.0557	28.083	24.2807	28.8334	24.6718
ppa000791m.1	1.94389	4.24197	5.53161	8.82678	2.92063	7.56153	11.4207	17.5165
ppa000792m.1	50.4269	49.0773	58.4163	58.3137	46.584	52.7507	55.8623	69.6328
ppa000793m.1	0	0	0.121574	0	0.0730156	0.120024	0.186208	0.0618958
ppa000794m.1	221.138	20.7003	62.308	32.7772	123.52	89.5674	38.2107	98.0789
ppa000795m.1	14.3648	15.3925	17.0373	14.821	16.3718	15.4385	16.4026	15.7992
ppa000796m.1	14.2646	9.20931	9.92807	9.52915	20.2657	13.0486	12.1899	13.3342
ppa000797m.1	0.68745	1.47585	1.27908	0.627668	0.877938	1.62356	1.05729	0.992312
ppa000798m.1	17.0717	12.2791	13.8262	12.7816	21.3632	16.9572	16.9788	11.2875
ppa000799m.1	1.03118	1.94812	0.730901	0.684729	1.09742	1.44317	0.684126	0.930292
ppa000800m.1	6.18705	10.7442	5.23812	5.76314	11.1205	15.7546	6.15713	7.25628
ppa000801m.1	18.9811	20.6235	23.4122	21.2478	19.4072	23.3546	22.661	18.7486
ppa000802m.1	9.18436	10.884	9.88692	8.97647	4.98494	6.08549	5.54628	6.46294
ppa000803m.1	18.8853	20.7624	18.9804	16.4092	19.7932	24.7035	22.4344	17.2759
ppa000804m.1	18.1965	18.1006	64.6311	28.2444	19.1334	19.4013	71.5408	12.4287
ppa000805m.1	43.5683	21.6497	52.1809	47.7411	45.4509	37.1155	52.3469	50.3364
ppa000806m.1	18.9427	20.0526	19.4077	19.6682	23.7518	25.1253	27.1082	17.5245
ppa000807m.1	37.9429	37.325	40.7683	36.0774	42.8852	42.3574	42.9992	35.2976
ppa000808m.1	15.8014	20.6648	16.678	13.4496	17.0245	24.4267	16.5931	13.2499
ppa000809m.1	16.3186	19.7174	20.71	14.4225	10.9338	22.4364	23.8292	12.4412
ppa000810m.1	48.5535	49.2047	61.5802	56.66	57.3109	57.2971	72.1739	78.1306
ppa000811m.1	30.3387	42.9875	35.9218	25.2394	41.8274	47.2852	33.8101	25.5044
ppa000812m.1	344.587	304.059	383.306	364.821	330.327	244.029	325.577	302.126
ppa000813m.1	8.86657	7.77228	12.9162	9.69168	12.4999	11.422	10.2509	7.60436
ppa000814m.1	14.2786	15.3666	13.6508	11.9282	13.8234	13.1746	17.564	14.3361
ppa000815m.1	5.93024	6.0517	8.38634	7.74187	6.98524	6.7686	9.1883	9.22496
ppa000816m.1	28.4997	18.6891	23.5062	21.1038	26.9115	27.437	26.0648	39.1438
ppa000817m.1	91.0025	111	120.345	92.02	142.421	107.862	154.919	117.3
ppa000818m.1	9.92285	8.79856	6.93112	7.75745	11.1989	9.68888	7.0147	9.49335
ppa000819m.1	31.4993	13.7329	33.2448	28.0992	36.249	20.8311	12.2757	11.3046
ppa000820m.1	43.4273	31.5401	52.4962	61.4894	20.5765	16.3058	39.8109	59.5807
ppa000821m.1	8.95111	5.41537	11.2974	8.68559	10.1776	7.27398	10.2819	6.93963
ppa000822m.1	67.9814	58.3782	82.0504	85.3888	75.4494	65.4711	87.986	89.7428
ppa000823m.1	16.1445	15.9808	18.7645	14.2939	20.618	18.4039	10.7424	9.3968
ppa000824m.1	12.4537	12.9527	15.581	15.3468	10.0605	16.6592	18.3622	14.4857
ppa000825m.1	5.90826	7.22248	7.08229	5.481	7.39744	9.42402	8.55226	6.96065
ppa000826m.1	23.2276	29.3675	24.2646	23.3664	24.5595	30.8257	24.9022	22.5751
ppa000827m.1	110.635	109.054	127.789	131.486	90.4707	77.6418	86.5288	68.2897
ppa000828m.1	4.11677	2.21076	3.14402	2.54114	3.25817	3.40825	1.76254	4.2685
ppa000829m.1	17.6847	18.8213	15.6584	12.7057	17.6978	16.1283	8.74975	9.03917
ppa000830m.1	39.8921	40.0924	47.037	42.3908	40.653	46.7417	51.2396	39.1697
ppa000831m.1	17.9928	1.85413	6.97321	3.81556	23.7197	6.15325	2.39444	6.03221
ppa000832m.1	40.3387	41.5685	41.901	39.89	42.2508	43.7429	34.4043	35.1251
ppa000833m.1	49.6834	57.0595	58.8712	53.0132	54.7778	56.2931	64.8389	49.3259
ppa000834m.1	6.55867	12.8593	6.47953	5.95459	5.26282	10.6616	6.74224	5.78087
ppa000835m.1	16.4423	18.3805	17.6051	16.6087	19.2918	21.5887	18.9857	20.1906
ppa000836m.1	7.90162	5.0292	6.73319	4.34026	6.45534	4.69584	5.48756	19.4988
ppa000837m.1	9.00552	9.04058	9.45117	7.7546	11.3525	13.1118	6.55984	10.5671
ppa000838m.1	1.0458	1.55666	0.308862	0.0578701	5.86174	4.93978	2.14456	0.377395
ppa000839m.1	0	0	0	0	0	0	0	0
ppa000840m.1	67.4166	51.9539	78.9816	82.7483	59.0338	51.2092	82.3541	95.7379
ppa000841m.1	45.2937	35.0359	47.228	42.215	43.5691	35.1376	48.5403	36.5556
ppa000842m.1	53.6734	40.5364	59.9779	57.6983	53.2886	42.942	57.6369	60.1257
ppa000843m.1	79.7816	71.8845	100.19	98.0406	79.7097	77.0753	101.355	113.059
ppa000844m.1	1.45693	5.88528	4.08941	2.90233	3.64685	10.5214	3.22665	6.87692
ppa000845m.1	37.7637	41.197	21.4384	19.2134	30.0679	39.1494	24.6744	25.1102
ppa000846m.1	24.8261	42.7584	22.9255	19.7358	31.0354	40.5563	19.613	19.3689
ppa000847m.1	15.6183	21.6194	23.0494	16.0209	22.4765	29.4844	24.9907	24.0377
ppa000848m.1	18.2593	20.1385	19.5375	18.3033	14.9747	18.4924	22.0396	22.6727
ppa000849m.1	14.1174	14.6681	15.0718	11.4468	13.4102	15.1246	19.3796	11.9995
ppa000850m.1	4.84193	5.29012	7.38082	6.97267	4.91708	8.20524	9.18315	5.4945
ppa000851m.1	18.726	22.483	24.3753	19.5816	18.2528	23.0237	22.6729	13.452
ppa000852m.1	88.5867	72.4522	99.0907	103.65	90.3874	71.164	114.241	122.266
ppa000853m.1	41.9867	31.2916	50.1662	56.129	34.3054	25.0086	45.3919	62.0815
ppa000854m.1	10.92	12.4565	14.4042	13.2616	6.41363	9.99116	5.13512	2.84488
ppa000855m.1	109.259	165.244	68.2956	68.2273	132.001	134.053	72.3989	53.863
ppa000856m.1	9.75212	6.61938	11.6723	9.53902	10.4408	10.9719	11.1578	15.0462
ppa000857m.1	0	0	0	0	0	0	0	0
ppa000858m.1	0	0	0	0	0	0	0	0
ppa000859m.1	14.38	15.0594	25.7923	25.9097	13.4376	18.4074	29.5095	17.5296
ppa000860m.1	0	0	0	0	0	0	0	0
ppa000861m.1	47.1047	32.6218	69.9281	63.3541	41.2506	35.931	58.698	47.1946
ppa000862m.1	157.932	129.522	162.751	170.537	168.888	139.732	194.199	217.665
ppa000863m.1	0.879522	1.0876	0.187022	0.759235	0.823703	1.6002	0.509247	0.571302
ppa000864m.1	9.90928	17.4016	11.5954	9.11082	11.6067	18.5254	11.84	8.44258
ppa000865m.1	2.87605	1.1492	2.37138	0.993862	4.04777	1.3554	1.14698	1.20732
ppa000866m.1	29.0539	15.4235	24.0882	21.748	32.1573	19.3453	23.1945	36.2831
ppa000867m.1	12.6781	17.238	14.041	17.3633	11.6186	14.7862	15.2293	14.2972
ppa000868m.1	8.21727	12.7622	11.6697	7.89243	7.87067	14.971	14.0823	7.05327
ppa000869m.1	21.1301	17.9033	17.5981	16.9541	18.215	17.3738	17.3321	14.2972
ppa000870m.1	5.22919	8.05264	5.80958	4.74031	5.62766	6.78395	7.01649	4.32535
ppa000871m.1	0.587549	0.908192	0.937028	0.936358	0.300142	0.370034	0.255145	0.954122
ppa000872m.1	3.8818	6.66691	3.43929	2.28471	3.90585	2.71636	2.49022	1.97387
ppa000873m.1	10.8808	13.0308	12.6316	13.6497	11.1166	12.4088	13.6004	11.5885
ppa000874m.1	8.41057	4.66684	9.44243	8.67019	9.6144	5.24752	8.61998	8.91427
ppa000875m.1	26.9374	25.2736	31.2038	29.174	24.3364	27.5341	25.2214	19.8024
ppa000876m.1	0.117751	0.0606705	0	0.23457	0.300758	0.247196	0.319586	0.0637387
ppa000877m.1	16.8973	17.7158	20.7196	17.5928	15.2635	19.5903	21.2205	21.9899
ppa000878m.1	35.7964	44.9568	42.0651	36.6516	31.2037	50.6133	54.3297	35.8849
ppa000879m.1	35.5385	23.9287	37.3461	35.8674	39.8914	28.9516	38.7737	33.4972
ppa000880m.1	50.8619	49.3758	51.1942	46.9035	51.5578	56.233	38.0699	32.4125
ppa000881m.1	32.3559	33.1601	39.5392	39.8592	32.2895	30.6219	41.269	31.9021
ppa000882m.1	19.1542	8.3204	10.7151	11.9754	19.5694	9.77427	6.14237	7.78412
ppa000883m.1	20.9438	7.721	12.4824	6.699	35.7885	22.5411	6.27678	6.83408
ppa000884m.1	14.2772	21.2784	22.0794	16.5712	15.4456	22.5411	19.2787	18.5223
ppa000885m.1	4.3112	6.26837	3.70462	3.35295	5.05327	4.58725	4.42392	3.06891
ppa000886m.1	28.1114	26.0472	27.3138	24.353	26.3222	29.8171	30.3904	20.9709
ppa000887m.1	3.66534	2.31499	3.95986	2.94422	2.94449	2.73037	3.65831	4.2241
ppa000888m.1	2.06914	4.44721	2.19992	1.76653	1.96299	4.77814	1.6687	1.60004
ppa000889m.1	3.60622	1.82762	3.26846	2.6498	4.83198	3.10269	3.72249	2.75207
ppa000890m.1	2.66307	2.43934	2.57971	2.12202	2.26733	2.11201	1.73467	2.62677
ppa000891m.1	0	0	0	0	0	0	0	0
ppa000892m.1	4.08338	13.7213	8.99754	17.212	2.26733	12.8584	8.41637	8.71319
ppa000893m.1	0	0	0	0	0	0	0	0
ppa000894m.1	31.1284	48.6039	40.0799	38.8448	34.9168	46.8368	38.8052	37.3514
ppa000895m.1	35.8627	65.4963	41.0237	32.184	41.5677	55.0985	31.8666	34.3402
ppa000896m.1	0.591794	0.792786	0.880878	0.825232	0.604621	0.807532	0.770965	0.640676
ppa000897m.1	7.58279	13.064	7.43221	5.48756	7.94384	11.3171	6.23841	10.3255
ppa000898m.1	24.3479	28.9971	27.7763	23.3664	23.7559	28.6037	30.7418	37.0693
ppa000899m.1	38.0917	44.0145	40.7512	40.0061	38.8114	50.0565	44.2477	44.4447
ppa000900m.1	0	0	0	0	0	0	0	0
ppa000901m.1	2.54998	2.99437	3.9091	2.24455	2.34775	2.86333	2.31768	1.926
ppa000902m.1	5.93018	9.04423	6.62025	7.02898	9.1638	12.3248	6.63114	6.22741
ppa000903m.1	39.1392	35.9936	49.242	45.5407	47.1822	38.406	47.3193	41.2165
ppa000904m.1	4.63033	5.07735	6.81645	4.07984	8.87004	7.91346	5.41352	4.88426
ppa000905m.1	26.6541	21.4105	21.1436	19.8079	21.6823	17.8209	23.4586	15.4882
ppa000906m.1	0	0	0	0	0	0	0	0
ppa000907m.1	13.5348	14.3145	16.5993	19.2758	13.7978	19.8148	18.754	14.717
ppa000908m.1	3.26497	3.6092	4.16561	4.1981	3.86643	3.24016	4.44682	4.17733
ppa000909m.1	19.2337	26.4879	20.8911	26.7851	25.2455	40.0658	32.1589	32.069
ppa000910m.1	61.6783	41.1694	54.784	60.2516	44.6534	28.5383	43.8881	40.6165
ppa000911m.1	50.34	61.0506	51.8807	52.3876	47.9892	60.753	59.8065	49.5495
ppa000912m.1	25.0178	21.1265	25.4618	24.3861	20.4905	19.3363	16.6445	20.2649
ppa000913m.1	1.18849	0.857308	1.38997	1.42055	3.64276	1.24751	0.645134	1.09366
ppa000914m.1	0	0	0	0	0	0	0	0
ppa000915m.1	0	0	0	0	0	0	0	0
ppa000916m.1	6.84093	6.06868	9.61342	9.42088	5.46981	5.18252	3.9394	6.18239
ppa000917m.1	11.8378	11.9535	13.5979	12.5019	12.2311	14.1739	13.3035	13.5884
ppa000918m.1	16.1375	21.9681	18.677	15.7771	11.8636	31.2524	23.2084	11.733
ppa000919m.1	13.8747	16.8136	21.3994	15.8957	12.7761	23.3143	24.4367	16.568
ppa000920m.1	9.47799	13.084	11.7882	10.0342	9.28756	14.3285	11.3251	8.51846
ppa000921m.1	5.30529	7.12556	8.8095	10.5092	6.16633	11.0749	9.3189	6.00164
ppa000922m.1	34.693	41.3406	38.8505	31.4089	31.2884	45.9888	35.2047	26.3943
ppa000923m.1	142.676	121.384	120.353	90.2236	153.785	140.365	110	114.602
ppa000924m.1	0	0	0	0.0594358	0.0762067	0	0.0647819	0.0646009
ppa000925m.1	0.656392	0.122982	0.444105	0.178307	0.914481	0.438444	0.129564	0.387606
ppa000926m.1	25.1481	22.0368	29.2145	29.9274	28.3784	24.6412	35.8617	28.7127
ppa000927m.1	93.3645	114.739	115.207	115.842	86.9662	106.778	106.677	83.5514
ppa000928m.1	75.7023	87.6228	91.9308	74.3901	80.7185	96.9728	100.946	65.4478
ppa000929m.1	21.3098	13.8172	18.8381	16.2768	14.6011	14.8281	16.7661	14.1919
ppa000930m.1	12.6302	9.99277	14.9559	13.4746	11.0846	11.4353	14.6866	16.9136
ppa000931m.1	122.719	195.742	146.53	142.048	141.572	233.347	103.694	163.215
ppa000932m.1	98.0914	147.516	92.0592	83.4982	132.848	148.877	91.334	71.8122
ppa000933m.1	25.0472	25.4403	31.2173	27.6935	29.8449	26.5424	30.5097	31.7219
ppa000934m.1	207.568	151.098	178.639	173.323	207.69	191.709	163.022	167.821
ppa000935m.1	6.77112	6.42181	4.90558	4.95379	6.0455	7.54761	5.39937	4.73558
ppa000936m.1	6.59136	12.3496	9.11036	7.10242	7.34643	12.1391	12.9455	7.46016
ppa000937m.1	0	0	0	0	0.0766053	0	0.0651207	0
ppa000938m.1	42.4688	29.6701	53.7627	54.25	33.3233	28.7109	60.4321	55.0681
ppa000939m.1	16.9755	20.7073	20.8546	18.4617	15.4743	20.8406	18.9501	16.949
ppa000940m.1	3.83898	5.25409	6.50509	4.481	5.59219	5.41478	4.68869	4.74053
ppa000941m.1	0	0	0	0	0	0	0	0.0650068
ppa000942m.1	30.8641	14.4175	24.1324	26.6749	20.5517	17.3958	26.5319	25.5477
ppa000943m.1	0.0600469	0	0	0	0	0	0	0
ppa000944m.1	59.5065	39.3541	56.6919	54.3068	65.9495	48.4058	47.4575	59.8713
ppa000945m.1	0	0	0	0	0	0	0	0
ppa000946m.1	9.55747	7.61891	15.7856	10.7171	8.06042	7.44515	22.84	25.184
ppa000947m.1	12.6832	14.4945	19.1088	18.9794	13.5876	15.9629	23.6231	20.4335
ppa000948m.1	25.6068	17.5297	32.9771	26.2838	33.5467	32.1151	29.0395	32.2121
ppa000949m.1	112.824	83.0279	125.841	123.346	109.199	83.4985	107.396	126.573
ppa000950m.1	142.189	89.5387	164.675	163.562	152.54	81.9826	199.766	189.632
ppa000951m.1	15.5246	8.24698	11.1958	12.2866	5.60979	4.48441	9.66821	11.0744
ppa000952m.1	12.877	11.5954	15.4183	15.2834	15.8304	15.727	14.3717	14.3315
ppa000953m.1	0.300865	0.434052	0.127952	0.179804	1.07585	0.757929	0.45728	0.456003
ppa000954m.1	52.4708	62.3794	72.0372	78.1549	48.7975	56.7815	62.974	69.0518
ppa000955m.1	114.69	69.6454	106.632	116.156	106.083	67.4633	114.571	111.055
ppa000956m.1	299.615	200.805	228.955	283.489	329.248	229.451	328.476	359.121
ppa000957m.1	53.9716	30.7259	60.3929	68.0974	50.3873	37.304	55.6506	53.7996
ppa000958m.1	4.88426	6.83516	6.28285	4.80486	5.23655	9.74721	8.90299	2.02369
ppa000959m.1	23.0344	27.0299	29.6192	26.2466	24.8736	28.1023	24.8105	27.1566
ppa000960m.1	62.2894	76.1809	66.0982	66.187	58.9112	77.8511	63.2374	53.334
ppa000961m.1	0	0	0.0641782	0.120248	0.0770891	0.12672	0.131064	1.30698
ppa000962m.1	25.8626	18.8052	25.1201	19.9822	19.4469	18.0767	28.3397	18.7749
ppa000963m.1	107.438	78.2718	115.064	135.843	72.1543	68.9451	113.49	146.732
ppa000964m.1	8.82228	4.73242	5.97486	4.57424	9.26044	6.46955	7.15052	8.30806
ppa000965m.1	0	0	0	0	0	0.0634269	0	0
ppa000966m.1	24.4381	23.4377	31.5137	28.1372	20.549	24.6991	31.1934	23.3133
ppa000967m.1	8.89208	5.7971	6.55999	5.54308	6.25739	8.44468	5.64764	7.66196
ppa000968m.1	0	0	0	0.180753	0	0	0	0
ppa000969m.1	5.26266	5.04909	6.94587	7.41086	5.25312	5.33348	6.69837	4.64956
ppa000970m.1	1.27298	2.06139	2.25574	2.35475	3.01919	1.65433	3.75112	3.60939
ppa000971m.1	21.9438	11.9935	22.2996	23.8494	20.2053	9.7351	17.7685	13.8469
ppa000972m.1	19.7218	28.5773	28.3878	29.1331	25.574	24.8412	33.9934	25.7523
ppa000973m.1	11.9544	9.94264	15.9359	11.1818	21.7767	21.2106	14.1639	19.4456
ppa000974m.1	67.6608	25.8884	48.2593	72.8328	29.9138	23.0577	52.3736	74.1693
ppa000975m.1	0.242729	0.875452	0.645178	0.543979	0.619976	1.27391	0.856424	0.722642
ppa000976m.1	0.667506	0.625323	0.838731	0.483537	0.929964	1.01913	0.461151	0.328474
ppa000977m.1	161.222	133.272	212.941	238.999	123.506	99.0875	142.779	124.952
ppa000978m.1	0	0	0	0	0	0	0	0
ppa000979m.1	43.9198	48.8269	41.3351	44.472	48.5645	43.2312	49.4614	67.8688
ppa000980m.1	6.68922	4.01056	8.08183	9.9941	12.5035	6.12773	11.4212	10.731
ppa000981m.1	19.7636	8.08378	14.1594	20.4122	15.9206	9.89373	11.0911	12.9035
ppa000982m.1	53.5705	24.9671	40.5815	29.2259	44.0807	48.2432	49.3021	126.008
ppa000983m.1	14.2449	12.2326	20.5173	18.6148	15.8597	16.358	20.3553	26.757
ppa000984m.1	11.5055	12.5463	4.20701	4.48696	12.439	28.0513	5.02273	2.50435
ppa000985m.1	0.913134	1.0037	0.841402	0.909519	0.699694	0.894576	0.793063	0.790847
ppa000986m.1	45.5958	17.8785	30.0316	22.5561	38.7164	32.2047	28.2859	31.9634
ppa000987m.1	3.83924	5.58903	2.59168	2.79216	3.11306	4.79746	1.1247	1.05558
ppa000988m.1	14.1382	17.0183	21.3814	18.0883	13.8531	20.1493	23.2217	15.108
ppa000989m.1	50.3902	46.2686	46.2459	51.8921	56.9516	40.7898	48.0162	54.7506
ppa000990m.1	98.1573	83.6104	85.1625	73.0379	99.568	98.4206	86.9589	54.8167
ppa000991m.1	1.34354	3.08366	1.81804	0.912425	1.63784	2.88461	2.51939	1.3884
ppa000992m.1	0.0610701	0.188796	0.19479	0.182485	0.155984	0.192307	0.265199	0.0661145
ppa000993m.1	0.18321	0.314659	0.25972	0.243313	0.311969	0.961536	0.132599	0.198343
ppa000994m.1	0	0	0	0	0	0	0	0
ppa000995m.1	0.672487	0.881986	1.62498	0.791611	1.01498	1.15507	0.995556	0.66185
ppa000996m.1	42.9781	22.1126	28.8597	47.9838	33.2601	20.5346	23.5615	32.0335
ppa000997m.1	45.3495	71.9585	91.6817	107.835	37.3598	55.6954	53.751	61.2202
ppa000998m.1	0.0612005	0.0630662	0.0650686	0	0.234476	0.0642392	0.0664412	0
ppa000999m.1	1.59121	1.00906	3.38357	3.23078	6.01822	3.34044	8.03939	24.3158
ppa001000m.1	0	0	0	0	0	0	0	0
ppa001001m.1	18.6661	30.0195	17.8288	15.3005	14.9283	29.1004	17.0754	14.4437
ppa001002m.1	156.918	110.997	173.733	177.693	156.083	119.87	178.727	194.195
ppa001003m.1	14.5813	7.8917	11.2689	12.0216	13.5359	14.9194	15.7634	15.653
ppa001004m.1	5.33013	8.14423	6.25326	4.88186	9.31082	8.1671	6.25215	4.64285
ppa001005m.1	3.98228	7.57603	4.88536	5.4921	2.81672	4.50155	3.05956	2.5204
ppa001006m.1	101.395	100.256	92.0402	77.3776	107.505	110.867	112.605	87.2855
ppa001007m.1	6.12658	4.92442	5.60188	6.34642	16.5091	20.9001	16.362	14.5918
ppa001008m.1	9.26104	6.63612	17.6713	13.4395	10.9656	11.5878	17.9775	7.83489
ppa001009m.1	26.4338	18.4547	16.8236	17.5935	25.3776	23.755	16.3129	22.3759
ppa001010m.1	96.4742	233.212	202.014	120.589	144.59	209.16	204.877	118.519
ppa001011m.1	0	0	0	0	0	0	0	0
ppa001012m.1	39.6814	35.0134	47.8625	44.167	34.5417	34.3771	35.6887	35.921
ppa001013m.1	22.8766	23.7636	25.4311	23.8245	21.148	26.7807	25.9675	22.9071
ppa001014m.1	2.75991	3.98167	1.56499	1.95483	2.7414	6.11578	3.79525	2.72229
ppa001015m.1	0	0	0	0	0	0	0	0.0664684
ppa001016m.1	129.732	131.093	139.955	143.528	126.396	105.368	131.443	99.9685
ppa001017m.1	1.10515	1.26538	2.54583	1.16193	1.33297	1.35336	1.73302	2.19346
ppa001018m.1	8.65698	13.1599	8.29026	10.5185	10.0364	13.3402	11.5979	10.1697
ppa001019m.1	67.5981	65.673	46.2818	52.7759	70.0983	71.5346	88.1174	67.7313
ppa001020m.1	2.21029	1.77153	1.63194	1.34539	3.37162	1.48225	1.66637	3.32342
ppa001021m.1	0	0	0	0	0	0	0	0.0665397
ppa001022m.1	0.122926	0.0633366	0.457433	0.0612195	0.392469	0.451602	0.467083	0.332698
ppa001023m.1	16.9023	16.8475	17.6439	19.4066	18.76	15.6125	14.7465	9.31555
ppa001024m.1	2.70727	2.7898	3.46714	5.57695	2.04303	1.87293	4.54224	1.46544
ppa001025m.1	9.29085	8.24259	10.6631	9.25407	8.64358	7.68548	9.48527	9.0591
ppa001026m.1	45.0874	48.4931	65.357	63.5597	40.5898	41.6367	55.9028	56.947
ppa001027m.1	22.2973	32.8788	25.4748	29.0804	27.0599	35.1714	29.0213	27.74
ppa001028m.1	3.14472	2.7958	5.24467	3.37794	4.40983	4.46587	3.01236	3.53798
ppa001029m.1	28.3024	24.3997	27.6001	21.0046	40.4759	37.345	23.4964	26.5682
ppa001030m.1	11.1607	12.1363	15.4062	11.7921	12.2058	14.3685	8.9032	11.3482
ppa001031m.1	6.41966	4.32543	6.89104	8.3617	11.2729	7.77509	12.1294	22.5872
ppa001032m.1	105.739	82.056	88.9929	85.5845	122.189	82.6103	77.8025	91.2845
ppa001033m.1	5.99402	7.1956	8.14676	6.89353	6.1555	9.34016	7.51359	5.41875
ppa001034m.1	12.8532	14.4549	15.8336	14.4026	10.8116	20.8856	15.6309	12.3762
ppa001035m.1	27.6837	39.5439	28.448	23.8812	30.304	44.236	28.981	25.7558
ppa001036m.1	10.5668	10.9526	11.8259	13.2947	11.2851	9.34016	16.1676	10.3692
ppa001037m.1	8.03322	10.1248	8.40956	9.23241	9.70675	10.1185	8.51987	6.08773
ppa001038m.1	37.8587	68.1451	40.3831	38.0169	46.2161	79.9315	42.9811	54.3799
ppa001039m.1	43.055	41.8815	45.2502	43.4391	47.5591	43.3098	40.1605	35.3603
ppa001040m.1	8.7937	10.2105	11.8515	11.658	10.0441	9.49034	11.2275	9.52006
ppa001041m.1	17.4016	7.27495	19.8183	12.2131	15.7383	17.3556	24.3374	50.6172
ppa001042m.1	0.0619275	0.191446	0.197525	0.185047	0.237261	0.260009	0.537844	0.469299
ppa001043m.1	6.44046	15.4433	9.21782	7.46356	7.82963	15.3405	10.8913	6.4361
ppa001044m.1	14.9245	11.9335	17.5139	13.8168	19.5345	13.1955	20.3708	15.4869
ppa001045m.1	1.1159	0.511075	1.18643	1.23498	1.26676	0.845944	1.68258	1.40942
ppa001046m.1	8.67922	10.1576	11.4688	12.535	8.70899	10.2164	12.3165	12.3492
ppa001047m.1	8.55523	9.13546	10.2824	10.9913	9.57989	10.6068	13.326	12.8861
ppa001048m.1	17.4824	16.4183	38.0976	44.0888	21.3766	19.5869	22.6139	15.5036
ppa001049m.1	37.1748	34.5349	39.5245	45.9292	33.447	29.2492	33.0816	46.2924
ppa001050m.1	48.5321	24.0465	57.8681	59.8377	42.4032	28.9235	64.3441	69.8081
ppa001051m.1	49.8354	55.8314	41.57	41.9729	42.5617	52.6356	45.8157	35.8111
ppa001052m.1	41.5191	63.9535	45.595	41.4166	52.6275	53.4824	44.805	42.933
ppa001053m.1	2.29628	2.55814	3.29921	2.59626	1.03036	0.977145	1.28014	1.34376
ppa001054m.1	0	0.0640228	0	0	0	0.0652136	0	0
ppa001055m.1	20.9374	15.0454	19.4203	21.5971	23.8033	20.0858	22.8652	20.38
ppa001056m.1	0.559159	0.44816	1.45322	0.990125	0.714098	0.978204	0.809388	0.470824
ppa001057m.1	0	0	0.0660556	0	0.0793442	0	0.067449	0
ppa001058m.1	40.7385	42.4932	52.1083	52.2857	46.6255	42.8918	44.6997	39.4574
ppa001059m.1	7.15255	10.3829	6.34822	6.50474	9.69049	11.7512	8.64284	6.32935
ppa001060m.1	31.5956	27.1751	29.9556	28.6828	31.8515	32.1199	32.3431	26.1927
ppa001061m.1	9.6404	8.33199	10.5142	10.1598	11.438	8.35639	11.7489	9.76336
ppa001062m.1	411.365	448.902	391.341	386.939	386.428	544.928	486.227	535.504
ppa001063m.1	17.7451	22.2642	22.9049	22.5122	22.4236	23.5932	22.9149	16.5146
ppa001064m.1	52.8618	65.2526	48.5239	56.3736	43.8136	44.1801	27.5114	19.1435
ppa001065m.1	2.30376	0.962427	2.25077	3.03884	1.35178	1.3071	1.75748	2.22442
ppa001066m.1	40.9072	53.0618	51.3043	53.5828	45.881	49.2125	61.9175	58.9808
ppa001067m.1	3.80221	2.69773	2.91592	1.73837	13.9305	6.41177	2.03007	2.76668
ppa001068m.1	1.86994	0.642316	1.92186	0.869184	2.8657	0.719689	0.676689	1.3496
ppa001069m.1	41.8867	31.9231	47.7151	51.3439	49.4334	37.4238	58.263	57.6953
ppa001070m.1	9.72369	5.65238	12.1276	11.5477	12.5773	7.65487	10.8947	7.49027
ppa001071m.1	10.347	14.4521	13.1217	10.4923	9.23394	17.9268	15.5639	8.70491
ppa001072m.1	0.124798	0.192904	0.199029	0.124304	0.796895	0.392985	0.203228	0.337767
ppa001073m.1	4.92953	8.10198	7.49677	6.89889	6.21578	7.40121	7.92588	7.83619
ppa001074m.1	18.8445	39.9955	17.3819	15.7245	31.5571	55.2144	37.8681	44.8554
ppa001075m.1	54.7212	45.0601	60.0395	60.9754	43.877	53.373	62.3232	54.9807
ppa001076m.1	15.1795	13.518	28.293	29.43	0	0	0.0678164	0
ppa001077m.1	11.8192	13.7905	14.0289	10.9626	12.299	15.8193	10.7946	13.1339
ppa001078m.1	8.12958	15.0149	8.37746	7.72367	9.42387	16.0162	10.9303	8.05638
ppa001079m.1	59.1584	106.071	57.379	84.1507	65.1685	101.02	54.7196	47.2551
ppa001080m.1	19.1776	22.9268	38.9137	33.0846	22.4106	27.7608	59.0576	52.3792
ppa001081m.1	11.2183	8.84781	10.528	10.4872	7.44352	10.1965	9.45738	8.82032
ppa001082m.1	0	0	0	0	0	0	0	0
ppa001083m.1	59.2898	54.8906	59.5018	66.4291	54.5654	55.9115	55.1036	59.4325
ppa001084m.1	0	0	0	0	0	0	0	0
ppa001085m.1	5.33878	2.33007	7.47926	4.129	10.7486	8.0432	4.50039	9.24763
ppa001086m.1	6.02969	10.8089	8.21383	6.31862	9.30473	13.1856	8.25072	10.1996
ppa001087m.1	90.4453	93.3968	110.386	114.236	100.668	114.649	117.624	121.035
ppa001088m.1	14.3833	20.7117	17.9636	19.8943	15.4009	20.8991	19.1608	20.6032
ppa001089m.1	10.3635	12.8801	10.9518	10.3851	12.6737	15.4271	12.9557	8.29567
ppa001090m.1	5.65903	7.7754	9.42618	6.63869	10.0376	10.098	8.66934	5.85418
ppa001091m.1	64.5129	65.8965	73.7381	73.7772	59.5835	69.8942	70.8565	70.1821
ppa001092m.1	32.0678	36.2204	38.4401	32.5672	30.3538	33.5941	28.2607	26.4799
ppa001093m.1	22.196	21.9655	27.7437	25.8032	24.4116	27.0601	22.6632	22.3276
ppa001094m.1	41.1674	53.0605	56.0168	49.9702	43.8926	51.6688	49.6813	37.8213
ppa001095m.1	0.0629471	0.129732	0.334629	0.31349	0.0803893	0	0	0
ppa001096m.1	43.7483	63.6985	50.1274	41.7568	45.1788	50.6116	35.1938	40.6835
ppa001097m.1	23.253	27.9231	19.1618	22.0312	30.3401	28.7732	21.6184	29.9492
ppa001098m.1	1.13429	0.714312	1.74198	1.19257	2.01194	2.11665	1.16301	1.9102
ppa001099m.1	0.0630163	0.129875	0.401995	0.251067	0.241433	0.727598	0.478888	0.0682214
ppa001100m.1	4.60019	5.45474	3.55096	3.70324	5.07009	5.68849	4.9257	4.29795
ppa001101m.1	0	0	0	0	0	0	0	0
ppa001102m.1	139.392	403.586	72.8282	98.795	246.986	220.33	69.9176	85.1404
ppa001103m.1	0.0630856	0.0650088	0.201219	0	0.0805662	0.198654	0.136976	0.136593
ppa001104m.1	30.5965	47.4565	41.8535	33.303	33.7572	49.7297	39.312	32.7823
ppa001105m.1	28.3254	27.4987	36.3535	30.1612	26.1034	27.6791	34.9288	29.3675
ppa001106m.1	2.33417	3.18543	2.21341	1.82224	1.85302	3.50955	3.28742	2.32208
ppa001107m.1	9.02124	6.6309	7.78046	8.92269	11.7627	13.1774	8.90342	10.3128
ppa001108m.1	28.01	24.1183	29.7804	32.4861	31.018	24.1696	30.2031	33.8068
ppa001109m.1	36.0381	38.8307	44.2313	36.966	38.757	40.2166	37.2709	36.8245
ppa001110m.1	39.958	39.2216	50.2812	43.6413	45.2166	53.423	45.233	43.5324
ppa001111m.1	16.5649	21.7608	19.7629	18.7664	20.5897	23.9574	24.4354	19.0967
ppa001112m.1	0	0	0	0	0	0	0	0
ppa001113m.1	8.09277	4.30004	24.8717	25.0638	9.77001	15.7946	25.0532	33.0599
ppa001114m.1	1.77029	2.47578	11.8981	7.30503	0.807439	1.6591	5.42247	3.6277
ppa001115m.1	6.57537	4.3652	9.81424	9.69806	6.37876	5.44185	12.8355	5.27043
ppa001116m.1	11.8862	5.34248	8.33539	3.14872	21.9623	13.0073	6.93252	3.90148
ppa001117m.1	27.3432	14.4145	27.6583	20.7415	33.7882	22.788	18.6217	15.8973
ppa001118m.1	7.78523	11.4794	9.01754	7.81745	6.78997	13.8854	13.4681	6.16704
ppa001119m.1	10.5702	13.8275	11.7093	8.51093	13.4183	13.5532	11.7502	9.52465
ppa001120m.1	12.5956	8.15301	15.276	19.9849	13.7416	10.8293	15.7356	15.075
ppa001121m.1	0	0	0	0	0	0	0	0
ppa001122m.1	15.3976	14.7569	13.7434	17.0407	12.9476	17.1598	7.91091	5.21348
ppa001123m.1	1.58586	1.43811	1.14655	1.26367	2.51137	2.06411	0.550933	0.686742
ppa001124m.1	103.969	61.9693	104.471	106.59	103.776	64.7865	112.666	117.776
ppa001125m.1	49.9864	59.4199	45.6595	42.712	51.1185	59.1934	57.9857	57.137
ppa001126m.1	8.18306	9.28231	5.93507	7.89793	8.02017	7.32427	7.36873	7.00477
ppa001127m.1	258.782	198.089	473.643	453.464	184.911	139.782	277.633	367.952
ppa001128m.1	24.8579	32.8877	25.7531	26.1526	28.823	23.6898	21.327	23.814
ppa001129m.1	32.6141	31.3809	40.2857	38.564	35.8054	31.364	42.999	35.6521
ppa001130m.1	24.3493	38.1288	34.2699	33.1815	16.8878	22.889	18.1521	18.0325
ppa001131m.1	0	0	0	0	0	0	0	0
ppa001132m.1	11.915	15.3642	13.21	12.6294	12.5313	15.4493	17.9849	14.0718
ppa001133m.1	13.5716	13.2631	15.7165	16.1199	14.9724	15.9844	18.5383	15.9343
ppa001134m.1	28.9273	51.5423	24.591	21.0701	28.3988	63.4693	31.6119	19.5212
ppa001135m.1	2.93422	0.723052	1.35638	1.4613	5.05067	1.87473	0.830996	2.07169
ppa001136m.1	23.9203	15.9729	20.9561	15.9472	21.669	16.1361	18.2819	11.9467
ppa001137m.1	3.38073	1.51184	3.79787	2.22372	3.50288	2.2095	4.08573	2.27885
ppa001138m.1	235.439	164.198	247.268	265.194	176.285	143.618	218.621	246.531
ppa001139m.1	0.447009	0.592247	0.271578	0.381633	0.489319	0.268117	0.0693268	0.138266
ppa001140m.1	22.989	25.335	28.4478	27.732	27.3203	27.0127	30.0878	27.6532
ppa001141m.1	36.527	39.3515	42.7057	41.9161	28.9513	29.962	37.9217	34.29
ppa001142m.1	0.0638584	0.658052	0.339473	0.445239	0.0815531	0.670291	0.415961	0.414799
ppa001143m.1	28.2254	31.9813	31.1636	31.612	29.8484	31.1685	28.9093	33.8061
ppa001144m.1	1.5326	1.38191	0.882629	0.699661	0.489319	1.40761	1.52519	0.760464
ppa001145m.1	0.767155	0.922299	1.29143	1.0825	1.14302	0.671039	1.24927	1.3842
ppa001146m.1	3.06862	2.63514	2.24302	3.50221	4.89864	4.63017	3.81722	2.35315
ppa001147m.1	73.3912	50.5947	63.6881	62.594	79.6029	50.7305	67.1137	62.912
ppa001148m.1	56.0662	49.6065	65.5233	61.6388	55.9261	52.7436	65.8644	64.3654
ppa001149m.1	46.2727	44.8474	55.7978	61.4526	46.0986	39.5011	43.9818	37.3459
ppa001150m.1	3.90406	1.38499	1.63311	2.48615	5.14931	2.14972	1.1117	5.05798
ppa001151m.1	31.8725	28.821	34.2272	30.0251	27.1361	32.716	45.6494	33.0501
ppa001152m.1	1.28002	1.6488	1.08874	0.892466	1.55297	0.940502	1.04222	1.6629
ppa001153m.1	5.95874	7.06475	6.26724	6.95625	2.20931	3.22818	2.08677	2.63586
ppa001154m.1	39.9812	38.6911	42.2357	41.6098	39.0312	45.3291	45.1439	35.2373
ppa001155m.1	20.013	21.0858	19.1637	23.1282	23.3466	23.3632	21.7267	17.7773
ppa001156m.1	46.7611	50.5662	46.7841	49.3232	42.3516	46.457	47.3531	36.1795
ppa001157m.1	40.4108	38.6022	69.6305	87.7851	28.3436	17.3036	25.4871	7.08313
ppa001158m.1	9.94234	12.0301	12.7531	8.30572	9.0929	18.2462	15.2505	6.18037
ppa001159m.1	0	0	0	0	0	0	0	0
ppa001160m.1	0	0	0	0	0	0	0	0
ppa001161m.1	0.577297	0.264398	0.272793	0.575012	0.655344	0.538632	0.417822	0
ppa001162m.1	75.3895	65.7766	82.8172	74.1956	72.9886	71.9205	79.7539	72.3705
ppa001163m.1	44.1163	28.8517	55.7804	44.7092	39.9387	36.0614	60.3731	49.2203
ppa001164m.1	348.505	106.99	299.857	279.57	225.041	162.559	142.169	403.112
ppa001165m.1	0	0	0	0	0	0	0	0
ppa001166m.1	8.23809	23.4117	8.0745	7.05158	8.63035	29.657	6.91727	6.47989
ppa001167m.1	19.2437	12.0043	16.7649	11.2184	28.2747	22.4961	16.0704	11.6359
ppa001168m.1	21.7537	6.43325	9.92205	10.4492	42.1654	15.6054	36.962	19.37
ppa001169m.1	19.6942	22.7485	25.6605	22.1804	24.3294	23.1716	25.9922	29.1943
ppa001170m.1	24.3554	21.0477	26.3744	27.7246	25.0973	25.5648	30.9878	28.8784
ppa001171m.1	25.9018	68.5878	29.1146	25.8635	33.3259	59.854	23.3633	22.3912
ppa001172m.1	12.2559	10.3031	12.4133	14.1991	13.1806	11.7811	18.4175	18.0169
ppa001173m.1	29.6077	32.1721	29.4902	34.6305	25.3726	38.458	23.5296	26.8857
ppa001174m.1	3.67678	3.39004	7.47543	5.20421	5.60175	6.1614	7.70315	6.9833
ppa001175m.1	5.48291	7.11244	5.62372	6.42495	5.60175	5.82286	8.3334	6.28497
ppa001176m.1	32.5471	30.4782	36.3207	37.4353	27.9578	33.4175	32.3897	30.7611
ppa001177m.1	20.7294	21.561	25.1292	24.7639	22.3498	22.4365	28.4636	28.1744
ppa001178m.1	59.2822	53.4366	71.0622	64.1289	55.4208	51.7869	74.384	65.0178
ppa001179m.1	132.901	124.375	241.2	220.688	121.151	119.3	157.391	204.352
ppa001180m.1	39.566	37.2413	38.4925	33.9358	42.851	37.2553	39.1641	41.0844
ppa001181m.1	1.55161	0.932697	1.64968	1.35228	2.06411	1.28935	1.82485	1.95973
ppa001182m.1	3.62042	4.99659	3.43683	2.38259	3.05488	4.13948	3.86026	2.86961
ppa001183m.1	2.97391	6.2624	4.19293	3.60609	3.38514	8.61827	6.45716	2.65964
ppa001184m.1	16.5505	16.2556	18.2152	12.4281	18.7421	16.4222	9.68574	8.60882
ppa001185m.1	89.2174	75.6151	91.832	85.4513	103.123	69.8962	88.5754	109.465
ppa001186m.1	196.472	129.578	201.742	209.668	182.798	133.753	208.664	192.264
ppa001187m.1	48.0247	13.3393	32.4803	35.199	44.5525	31.5907	67.8767	92.7019
ppa001188m.1	15.0158	34.4154	17.8229	16.7614	16.5315	36.2104	21.2202	16.0459
ppa001189m.1	100.515	100.912	112.58	101.987	107.951	105.302	96.9667	99.6387
ppa001190m.1	16.1808	21.8097	20.8507	34.232	12.9773	14.063	16.1611	11.0009
ppa001191m.1	22.9768	26.6119	40.9444	36.9396	26.4504	28.7373	40.6839	33.2129
ppa001192m.1	56.3093	33.615	85.88	116.428	55.8766	42.8003	95.7019	78.4778
ppa001193m.1	18.5756	10.9382	19.4744	18.1152	14.0518	10.6661	19.1123	18.3582
ppa001194m.1	0.583168	0.467403	0.482243	0.645399	1.24127	0.272055	0.422071	0.420892
ppa001195m.1	16.3287	21.5005	18.6697	18.5875	16.7985	21.2203	24.6208	20.1326
ppa001196m.1	0	0	0	0	0	0.0680137	0	0
ppa001197m.1	16.7823	29.0457	20.5987	18.7811	20.0258	26.7974	22.4401	18.0282
ppa001198m.1	10.1197	9.02439	12.4146	10.6611	8.533	11.7116	11.4792	10.7449
ppa001199m.1	16.5418	17.9819	18.7598	16.9286	17.1488	18.9973	17.6062	16.1524
ppa001200m.1	44.3562	39.6184	41.9811	41.7872	46.3626	43.4229	46.6739	44.5046
ppa001201m.1	9.09205	19.9431	9.25242	10.6085	9.7038	17.5873	10.9987	8.4369
ppa001202m.1	2.98739	3.61384	4.48811	4.98083	3.31754	2.86305	3.59573	4.14814
ppa001203m.1	10.7156	7.16077	8.90718	9.25011	9.53792	7.90746	9.87062	5.55429
ppa001204m.1	2.86074	2.00997	2.28116	2.0723	1.74368	2.52507	2.47045	2.39316
ppa001205m.1	2.40562	1.74197	2.6268	1.81326	4.64982	2.79805	1.97636	2.39316
ppa001206m.1	33.2886	35.4424	36.706	35.6177	41.5163	47.0891	40.3037	34.9121
ppa001207m.1	48.9577	37.4524	41.614	29.4655	42.9278	34.805	39.4567	12.7401
ppa001208m.1	33.9773	32.3301	35.4328	33.5835	38.3214	36.006	49.1118	38.1932
ppa001209m.1	20.113	21.7994	23.0452	23.7937	19.2023	21.0433	22.4713	23.0427
ppa001210m.1	0	0	0	0	0	0	0	0
ppa001211m.1	47.1256	49.8367	51.7651	51.9312	45.3041	45.3662	52.5744	59.7561
ppa001212m.1	4.94689	3.68912	10.7267	7.65029	4.57197	4.30432	7.06645	7.82185
ppa001213m.1	4.1658	4.15865	5.53637	6.15913	4.90448	4.91922	6.21848	5.9897
ppa001214m.1	15.444	27.0619	20.1614	17.0055	19.557	31.8745	23.1336	19.4005
ppa001215m.1	11.2735	14.8404	13.9952	14.7987	12.0671	14.9796	19.8085	14.1094
ppa001216m.1	12.6419	43.514	97.0659	117.092	0.499327	0.684002	8.70161	38.2366
ppa001217m.1	6.2558	8.3939	10.3925	11.6832	8.90467	8.00282	11.0362	9.10059
ppa001218m.1	22.8076	26.0547	24.5956	25.5732	33.6214	25.1713	29.2884	32.1695
ppa001219m.1	40.9047	52.9753	63.8132	57.5077	44.574	47.7292	47.8071	37.7857
ppa001220m.1	35.0332	34.6222	35.9296	34.1797	30.9935	35.814	36.9	28.6747
ppa001221m.1	52.9086	63.0595	70.8187	64.3956	53.7388	58.3433	73.375	56.9257
ppa001222m.1	28.2152	12.5186	20.624	17.4346	24.6896	16.3849	20.5627	27.7175
ppa001223m.1	9.27445	6.39389	8.74958	8.13181	15.6812	11.9287	19.4282	12.1618
ppa001224m.1	25.305	19.6078	28.5728	26.8981	32.8178	26.1496	35.8483	37.164
ppa001225m.1	40.8672	41.6414	44.9796	46.1762	38.1622	40.7687	40.1785	31.4301
ppa001226m.1	27.1358	33.8252	31.2146	28.0053	26.3044	34.0425	29.4595	33.2706
ppa001227m.1	8.43499	10.2419	10.8452	11.137	12.7764	12.1482	9.37026	10.4059
ppa001228m.1	35.2439	36.4531	42.2684	39.0121	35.9075	34.4543	43.5859	38.0134
ppa001229m.1	19.1585	17.5864	17.7972	15.8914	18.7888	19.1489	18.5276	22.3692
ppa001230m.1	13.2234	16.1224	17.1215	18.7785	12.2894	11.6124	14.5689	9.99257
ppa001231m.1	65.5931	39.193	71.6181	74.9834	69.3054	45.0754	82.4387	76.8223
ppa001232m.1	2.74941	1.95628	3.20159	3.65137	2.17363	2.81721	3.90873	4.11042
ppa001233m.1	136.489	175.053	210.817	249.858	97.1446	140.998	149.456	124.943
ppa001234m.1	30.9636	33.9313	29.0927	26.7332	25.9164	31.2642	26.5794	31.1116
ppa001235m.1	113.97	136.13	119.015	112.997	118.379	122.377	104.825	94.4688
ppa001236m.1	0	0	0	0	0	0	0	0
ppa001237m.1	13.747	20.2373	15.8687	14.8663	10.701	22.1941	20.6097	13.04
ppa001238m.1	0	0	0	0	0	0	0	0
ppa001239m.1	4.39098	5.20019	4.11107	4.37359	6.69574	4.19625	5.62078	5.10842
ppa001240m.1	4.39098	7.83405	6.13177	7.8333	5.02181	7.56701	7.32835	5.88887
ppa001241m.1	0.131074	0.0675349	0.418075	0	0.502181	1.65098	1.84988	3.76037
ppa001242m.1	6.23313	4.73285	6.83638	6.20846	4.60859	6.68037	6.90936	9.51822
ppa001243m.1	10.0386	18.3905	14.4401	11.0445	10.0551	17.1486	13.7475	12.8567
ppa001244m.1	19.2243	12.1702	12.2776	10.5217	29.9139	18.4571	10.186	11.0099
ppa001245m.1	45.0754	44.286	45.7619	39.6034	40.388	47.3135	45.0889	46.5967
ppa001246m.1	39.8921	35.6316	45.4828	48.0992	41.4773	38.3604	47.7244	46.3836
ppa001247m.1	10.3129	12.5226	13.1297	13.02	9.56329	13.5139	12.0517	10.4536
ppa001248m.1	33.4347	44.4044	41.1351	32.321	39.7632	43.7134	43.9282	31.7163
ppa001249m.1	2.69317	4.26445	3.84114	2.48623	3.27165	7.3775	4.77791	3.69787
ppa001250m.1	127.433	100.113	122.847	112.535	133.802	124.039	149.185	137.603
ppa001251m.1	19.7061	28.8358	19.9041	23.5537	19.7138	29.579	21.6789	16.9249
ppa001252m.1	8.53932	5.55055	6.77437	6.80441	6.79497	4.75746	4.56397	3.91121
ppa001253m.1	9.93013	13.2824	10.2781	12.7729	14.1934	12.7011	12.0656	11.6047
ppa001254m.1	36.3009	49.6734	41.392	45.1309	36.4494	47.284	39.1238	38.6586
ppa001255m.1	10.5341	15.0616	8.5399	9.11524	14.8824	15.6873	7.21906	8.55314
ppa001256m.1	19.7514	29.5126	22.9597	20.0666	23.0382	29.5778	26.4461	19.6009
ppa001257m.1	28.7053	31.6836	25.7597	28.4605	26.4015	37.1795	36.4527	34.4264
ppa001258m.1	17.1375	12.4299	16.1183	17.8575	14.8153	14.5983	14.1685	15.6988
ppa001259m.1	99.134	91.764	122.99	114.104	105.054	92.0179	105.977	117.669
ppa001260m.1	29.6293	22.7804	38.0269	44.9581	30.7602	22.7885	48.0707	41.6496
ppa001261m.1	80.7711	106.898	85.8762	88.6016	76.9428	97.5958	82.1714	84.8709
ppa001262m.1	34.5125	30.7365	46.7268	40.4886	40.3676	36.5032	41.623	20.7891
ppa001263m.1	87.304	64.5331	80.4739	59.1554	70.3693	67.6036	63.2584	39.0778
ppa001264m.1	1.38578	1.83603	1.68385	1.64321	2.35969	3.60183	1.0746	1.64312
ppa001265m.1	0.0660655	0	0.0702411	0	0	0.0693458	0.0717229	0
ppa001266m.1	21.4713	13.0032	26.9024	26.848	12.8245	8.04411	22.1624	7.50986
ppa001267m.1	94.804	72.0962	108.663	94.5603	128.161	115.183	124.367	148.195
ppa001268m.1	20.7446	29.2061	19.2461	20.2676	24.4678	28.0851	25.2464	15.878
ppa001269m.1	24.3782	37.7841	30.4144	31.3885	31.555	34.2568	29.1195	24.3176
ppa001270m.1	11.4954	21.8535	17.3496	13.8846	14.1745	20.5264	15.0618	18.6674
ppa001271m.1	0.992125	1.295	0.843866	1.05408	1.01363	1.94392	1.07708	0.930865
ppa001272m.1	11.7732	16.835	15.5412	14.5594	13.0927	17.4259	17.6642	13.1753
ppa001273m.1	14.6835	20.9245	19.9012	18.7758	16.387	18.3978	19.7465	19.1185
ppa001274m.1	23.8771	32.5796	26.8631	29.7118	26.1009	29.5754	26.2808	29.6445
ppa001275m.1	41.8677	25.7637	91.3485	106.067	21.962	12.7049	55.2903	38.1655
ppa001276m.1	3.17847	1.56945	0.915244	0.857427	2.45243	2.2937	3.23498	6.73864
ppa001277m.1	11.0584	10.7814	11.687	14.1805	12.1776	10.9124	10.2082	11.3983
ppa001278m.1	22.5141	19.6522	22.9515	20.5782	22.7484	21.1298	27.1738	22.5099
ppa001279m.1	45.3594	43.4668	55.4779	59.5582	46.0042	38.4368	59.308	57.0634
ppa001280m.1	17.5478	21.8358	13.3766	12.6635	20.5497	15.9169	14.7371	12.0435
ppa001281m.1	6.1654	6.08009	6.55508	6.27305	5.84184	8.69829	6.3335	4.30623
ppa001282m.1	0.0662946	0	0	0	0.169329	0.208759	0	0
ppa001283m.1	3.84954	5.95034	5.57474	5.81756	7.2048	7.17569	6.48494	5.96385
ppa001284m.1	31.3936	35.4285	42.9749	33.3848	31.1925	44.1688	40.3507	29.0289
ppa001285m.1	50.2431	41.926	41.9164	46.276	42.7202	31.1411	35.2348	32.3341
ppa001286m.1	11.6284	14.585	12.7167	11.5824	12.0502	14.2983	11.5421	7.91305
ppa001287m.1	0.265793	0.205422	1.62491	2.2503	2.03665	1.60419	2.52484	1.22293
ppa001288m.1	11.8278	14.585	12.9286	18.5319	15.4446	16.1814	20.1988	16.9771
ppa001289m.1	16.014	14.7219	22.89	22.172	16.8024	20.5755	28.8554	26.0411
ppa001290m.1	0	0	0	0	0	0	0	0
ppa001291m.1	27.576	25.4038	29.319	22.3044	32.0773	29.3637	28.4947	33.019
ppa001292m.1	0.664482	1.16406	0.706481	0.992778	1.61235	0.906718	1.22635	0.863242
ppa001293m.1	0.265793	0.205422	0.141296	0.198556	0.254582	0.139495	0.0721384	0
ppa001294m.1	0.465677	0.479874	0.28292	0.066262	1.95406	2.16468	0.144444	0
ppa001295m.1	68.7872	37.2931	24.6848	16.7643	80.2013	51.3938	25.9999	89.8093
ppa001296m.1	32.2648	46.2736	47.3184	37.3717	19.9654	38.6152	34.5944	33.3454
ppa001297m.1	40.1813	42.1603	39.8918	36.1128	45.0283	57.7482	36.4722	32.9853
ppa001298m.1	0	0	0	0	0.170115	0	0	0.072104
ppa001299m.1	0.532821	0.274532	0.354061	0.265356	0.680462	0.349548	0.506142	0.432624
ppa001300m.1	23.2713	26.7293	23.1825	15.3421	15.6688	33.3857	16.7945	10.9004
ppa001301m.1	19.3372	32.9135	15.2423	15.6742	27.5056	37.7951	25.2641	41.0027
ppa001302m.1	27.3388	39.235	21.5519	25.4374	24.0142	27.7864	22.4409	19.202
ppa001303m.1	7.93492	4.46633	4.18278	5.18045	7.068	5.73925	6.80466	7.57972
ppa001304m.1	42.2085	48.9923	49.3426	42.1078	55.4369	55.9927	54.5097	52.4805
ppa001305m.1	64.9552	68.0361	104.478	68.2222	57.8886	77.7102	84.505	46.9767
ppa001306m.1	18.9144	17.4937	18.8308	18.7064	21.7656	20.9059	25.6858	24.384
ppa001307m.1	28.2046	39.5331	18.6887	20.4373	34.142	34.5859	21.6951	21.2003
ppa001308m.1	0	0	0.0710598	0	0	0.070154	0	0
ppa001309m.1	8.68861	5.37209	5.89796	4.52682	11.0962	6.87509	4.20841	3.90723
ppa001310m.1	13.4339	14.8766	14.7094	12.1825	13.6568	18.0296	16.5434	12.0835
ppa001311m.1	0	0	0	0	0	0.0702359	0	0
ppa001312m.1	49.7836	56.0591	71.4984	64.5158	43.411	52.5364	49.8334	47.9556
ppa001313m.1	20.877	39.7861	19.92	21.1942	25.1237	39.894	19.1779	21.0077
ppa001314m.1	1.07062	1.17221	2.20542	1.46627	3.93092	3.7225	1.59816	1.73857
ppa001315m.1	13.3313	8.69827	16.8805	19.4841	13.0043	9.14133	14.9093	14.505
ppa001316m.1	0	0	0	0	0	0	0	0
ppa001317m.1	232.863	303.68	181.483	194.241	284.298	229.729	196.366	193.207
ppa001318m.1	0	0	0	0.0668045	0.171309	0.0704002	0	0.07261
ppa001319m.1	54.1255	44.3716	49.6312	46.3623	40.2577	51.5329	53.9547	46.906
ppa001320m.1	0.33535	0.345573	0.356546	0.334022	0.599582	1.2672	1.01939	0.58088
ppa001321m.1	0.13414	0.552917	0	0.133609	0.256964	0.492801	0	0.07261
ppa001322m.1	0	0	0	0	0	0	0	0
ppa001323m.1	6.90821	6.08209	6.91699	6.81405	7.28064	8.37762	7.86384	6.82534
ppa001324m.1	71.7649	22.1167	53.7671	39.8823	70.1511	41.5361	48.6393	80.8149
ppa001325m.1	21.3283	21.4947	23.2468	20.843	22.3558	27.7377	28.106	22.3639
ppa001326m.1	55.6681	59.7842	72.7353	60.124	47.624	58.0098	79.4394	55.0383
ppa001327m.1	137.587	85.8025	70.5359	72.969	103.249	92.2617	74.4295	168.507
ppa001328m.1	7.45348	7.8191	4.99748	7.49086	8.31822	10.9248	6.85247	6.76063
ppa001329m.1	0	0	0	0	0	0	0	0
ppa001330m.1	14.7727	3.04461	15.7778	17.5233	6.94615	4.58137	10.6432	5.88829
ppa001331m.1	0	0	0	0	0	0	0	0
ppa001332m.1	48.9989	43.5568	43.2224	39.1512	41.9466	45.4267	44.8648	27.106
ppa001333m.1	29.4801	23.5124	29.5544	29.4304	31.2021	27.4821	28.6433	27.3975
ppa001334m.1	156.554	34.7484	61.7565	54.1681	228.729	125.824	200.723	114.545
ppa001335m.1	17.2506	15.4156	26.1502	22.4176	18.7605	17.1877	29.9206	24.2198
ppa001336m.1	14.8921	13.4018	14.6871	17.585	15.8345	12.0243	18.4352	19.1132
ppa001337m.1	14.8921	11.3881	12.1079	14.0949	17.1254	13.934	16.3137	14.2255
ppa001338m.1	15.566	10.9714	17.2663	18.0549	15.4042	9.47797	16.0211	15.3198
ppa001339m.1	116.576	108.534	123.443	152.829	112.821	120.879	110.392	117.233
ppa001340m.1	0.269858	0	0.358643	0	0.516951	0	0.0732417	0.146074
ppa001341m.1	61.3927	76.2648	68.4291	51.8092	53.5044	69.7521	62.9879	34.4735
ppa001342m.1	30.8313	32.1188	36.1512	32.7251	31.1894	31.7956	34.7898	30.8216
ppa001343m.1	4.31773	3.82367	10.4724	4.16624	11.8037	6.51492	6.59175	8.10712
ppa001344m.1	37.0141	27.702	31.3105	31.2836	38.5582	32.6129	38.8638	51.6249
ppa001345m.1	6.7544	0.835237	4.52422	6.18945	4.65804	0.850773	10.1193	4.82612
ppa001346m.1	8.10528	11.4845	8.04307	7.60225	12.5939	9.2876	5.42627	13.8934
ppa001347m.1	59.3036	87.7695	78.6353	72.8605	66.2476	88.7639	84.0338	68.297
ppa001348m.1	14.7921	43.2235	19.8922	16.0791	15.4405	40.3408	16.8654	13.4547
ppa001349m.1	1.14825	0.139206	0.861757	0.403659	1.20764	0.283591	0	0.584985
ppa001350m.1	28.1314	24.9473	34.2233	31.792	32.0402	31.3737	37.9553	29.4302
ppa001351m.1	0	0	0	0	0	0	0	0
ppa001352m.1	31.8206	43.3256	34.7676	34.4595	30.6081	42.568	34.325	33.7893
ppa001353m.1	27.0814	32.7209	31.1685	31.4249	31.9915	32.1214	30.209	30.491
ppa001354m.1	12.7283	8.09303	6.98232	6.00175	16.0822	8.74101	6.3946	4.69093
ppa001355m.1	9.07226	10.814	11.7332	11.3966	12.0184	10.5176	10.2902	11.5807
ppa001356m.1	59.6467	68.4419	66.1521	58.3991	72.8888	78.527	43.9537	51.0871
ppa001357m.1	29.2825	25.3555	37.8356	37.2008	24.5847	27.0367	37.5299	41.9014
ppa001358m.1	41.1446	39.0461	55.4922	54.5522	37.0502	38.1359	35.3958	34.1228
ppa001359m.1	9.4219	10.687	10.666	10.3298	10.2148	13.1626	11.259	8.73251
ppa001360m.1	1.6268	2.44475	2.08996	2.02545	0.605961	2.34792	1.69252	1.54103
ppa001361m.1	26.9778	46.9392	38.1238	33.6901	28.5667	43.2587	34.2184	27.445
ppa001362m.1	33.7961	17.8328	32.9018	29.2011	36.4007	22.8659	30.7225	25.4204
ppa001363m.1	30.5387	8.67164	19.4813	21.5628	20.7137	7.0521	3.02068	5.58366
ppa001364m.1	27.4848	32.6585	30.4486	29.6066	26.2605	31.0577	30.5752	27.2571
ppa001365m.1	36.4428	31.6095	43.869	63.6745	27.0405	16.7398	22.8393	16.0163
ppa001366m.1	43.9598	31.507	53.8177	47.7786	41.1294	35.5162	55.6168	51.9307
ppa001367m.1	19.9076	21.9849	19.7934	16.1744	16.8336	20.7535	18.3668	16.4766
ppa001368m.1	116.864	109.224	115.293	103.543	106.815	98.3471	140.001	110.555
ppa001369m.1	20.1794	15.1934	27.2339	25.7166	19.6102	13.8356	21.5386	19.8602
ppa001370m.1	38.2525	48.5907	48.9055	47.2372	44.6003	44.8588	54.8792	45.3107
ppa001371m.1	15.0836	23.5952	14.3755	13.332	19.5235	23.9628	16.7441	12.9459
ppa001372m.1	4.42161	3.57502	6.07523	6.03023	4.69119	3.49871	3.32324	3.3876
ppa001373m.1	23.6046	24.0438	23.2884	25.3405	22.5003	24.2768	21.638	19.221
ppa001374m.1	17.6864	16.1928	22.1312	19.9878	20.5891	22.2061	26.7336	19.6628
ppa001375m.1	9.45543	2.45345	4.70107	3.38777	16.7667	4.56975	2.0678	4.0504
ppa001376m.1	19.6591	14.23	21.191	18.836	18.6779	15.3515	23.3366	17.969
ppa001377m.1	6.0542	6.51916	5.93059	3.92981	5.9943	5.06956	4.20944	3.82946
ppa001378m.1	11.8363	11.2158	28.0618	15.0417	18.1566	15.9941	30.2046	10.6047
ppa001379m.1	41.9712	57.4808	76.3021	81.8485	50.5606	55.1226	65.7264	30.1202
ppa001380m.1	0	0	0	0	0	0	0	0
ppa001381m.1	33.2355	59.6545	41.7806	30.2548	32.9643	64.2669	52.1999	29.2712
ppa001382m.1	37.6623	32.0029	16.1475	13.9064	40.5313	21.5891	7.98526	30.967
ppa001383m.1	57.3448	20.4931	36.4223	53.726	32.1815	13.797	23.66	39.0037
ppa001384m.1	14.0978	23.4407	14.1924	11.6678	13.9163	24.4486	12.3476	8.92145
ppa001385m.1	5.78897	11.0887	6.15486	4.61284	6.4363	12.7962	7.91132	4.86625
ppa001386m.1	15.6147	17.0744	21.7489	12.3608	23.773	40.2235	55.5191	56.176
ppa001387m.1	8.86424	7.09679	4.13228	4.95791	12.8008	5.22477	4.58958	8.7106
ppa001388m.1	0	0	0	0	0	0	0	0
ppa001389m.1	34.5705	12.9991	26.9686	35.6562	25.5146	13.6703	17.6921	21.7765
ppa001390m.1	57.0039	53.1205	60.6793	63.7057	55.7315	62.4825	73.5813	71.0874
ppa001391m.1	80.8972	58.4599	76.5746	70.6493	81.43	51.6649	80.1168	69.9156
ppa001392m.1	30.9252	33.9082	45.4367	39.1665	28.6836	40.3431	37.6497	33.9231
ppa001393m.1	15.565	15.8988	18.5811	20.8072	17.0009	16.1946	18.2319	20.546
ppa001394m.1	30.3108	42.9832	34.3315	33.7947	35.2224	48.3687	37.5756	42.7919
ppa001395m.1	19.6162	20.7072	22.6727	21.1724	17.0212	19.514	25.0803	23.1603
ppa001396m.1	28.0231	23.3132	28.1956	33.3584	28.8923	26.76	26.3417	23.0863
ppa001397m.1	121.32	116.707	92.9437	94.1525	90.3431	93.6243	61.5876	180.621
ppa001398m.1	22.7874	13.6097	15.206	10.0876	29.8881	26.8638	21.1728	20.521
ppa001399m.1	42.7691	35.0468	48.6736	47.6436	42.997	40.152	56.7579	49.8578
ppa001400m.1	28.125	6.20547	18.48	12.2687	31.5486	24.7808	17.0125	28.2997
ppa001401m.1	19.5711	23.341	22.4815	20.925	26.9168	25.2836	26.7446	25.5586
ppa001402m.1	15.4653	14.6675	18.1162	16.5628	14.8567	14.7248	16.9382	16.0019
ppa001403m.1	58.3713	43.0857	64.6799	69.4547	51.5614	48.7714	66.1185	69.4898
ppa001404m.1	13.8914	19.3921	13.9691	16.9718	17.6532	19.1782	16.0467	15.9278
ppa001405m.1	65.8302	27.29	71.0096	51.5969	52.6975	41.0858	79.7137	65.3412
ppa001406m.1	21.9239	19.1329	25.2764	20.1994	20.0367	21.79	23.0576	22.5481
ppa001407m.1	0.822148	0.776611	0.582741	0.61417	0.699973	1.22254	1.19007	1.18674
ppa001408m.1	56.5227	89.0985	80.1998	80.661	52.673	90.2523	77.7263	56.0736
ppa001409m.1	29.3233	22.8041	30.8853	33.1652	27.7364	23.8036	26.4046	41.2393
ppa001410m.1	22.6091	14.9674	23.3097	20.3359	21.3492	16.4683	47.454	13.8701
ppa001411m.1	3.56264	6.8483	7.5028	6.20994	5.68728	6.1127	7.73544	5.7112
ppa001412m.1	26.9939	167.113	33.799	8.53014	26.074	83.78	16.5866	29.6686
ppa001413m.1	20.5783	20.3574	23.2646	16.6024	31.2737	32.7601	28.3724	27.699
ppa001414m.1	0	0	0	0	0	0	0.0744682	0.668342
ppa001415m.1	0	0	0.0729298	0	0	0	0	0
ppa001416m.1	3.97847	4.80661	4.44872	2.3913	11.0378	5.04001	0.595746	2.45059
ppa001417m.1	3.5067	2.55078	5.11733	4.93103	4.21495	2.45388	7.68862	9.67697
ppa001418m.1	17.396	13.6042	14.4747	12.6015	16.3329	16.5998	15.8251	17.5674
ppa001419m.1	3.78627	4.54016	4.75751	4.79982	5.62667	5.99754	4.70839	4.91882
ppa001420m.1	22.2357	28.2341	26.6421	22.3534	28.0455	56.8682	26.382	14.6819
ppa001421m.1	12.0472	9.71878	12.8087	15.0851	12.66	8.3821	13.2283	11.9244
ppa001422m.1	2.75365	3.1923	3.00089	3.2913	2.72542	2.6736	3.81156	2.83205
ppa001423m.1	0.206524	0.14188	0.219577	0.274275	0.175834	0.0722595	0.0747364	0.521693
ppa001424m.1	36.0473	31.8193	36.1273	40.4356	32.3042	32.4835	31.3522	37.0101
ppa001425m.1	38.5975	34.6603	49.9773	40.5042	44.9795	36.3902	51.7049	46.785
ppa001426m.1	4.41114	1.34948	0.806085	1.02977	8.97829	3.40028	0.748262	0.671555
ppa001427m.1	20.6083	4.90075	12.2378	3.77582	42.0747	40.1522	14.2918	12.6849
ppa001428m.1	16.9553	24.3617	21.0315	14.6227	12.8513	29.8067	30.4543	12.1626
ppa001429m.1	12.4213	11.3777	18.7824	20.0015	14.4531	13.3277	17.8301	11.3555
ppa001430m.1	19.322	28.5154	21.1302	18.8331	26.5266	38.1724	27.0448	29.2851
ppa001431m.1	3.9334	5.54664	4.40212	2.74935	3.78952	5.72224	6.36788	9.86132
ppa001432m.1	6.96971	0.639997	2.42116	0.687338	9.87038	1.37623	0.374581	1.19531
ppa001433m.1	72.4574	71.253	92.2243	77.6005	76.4073	76.3448	88.2514	73.5117
ppa001434m.1	10.4891	12.7288	9.09771	7.21705	13.4836	16.0802	10.9378	12.4014
ppa001435m.1	1.17453	0.783161	1.61605	2.27095	0.617642	0.217562	0.600052	1.27155
ppa001436m.1	18.5853	37.0221	45.9841	76.8682	2.82351	4.71384	11.776	23.7106
ppa001437m.1	0	0	0	0	0	0	0	0
ppa001438m.1	27.1524	21.5725	31.0723	29.7288	24.7057	18.0576	34.053	31.6391
ppa001439m.1	29.122	33.574	33.6103	34.4498	30.3893	33.1093	32.7423	39.7651
ppa001440m.1	12.2437	14.0426	12.4292	10.955	15.3713	18.9507	11.1895	8.38737
ppa001441m.1	29.122	23.6657	32.3601	36.9302	19.435	17.9342	28.1614	23.1402
ppa001442m.1	10.5835	5.77387	9.63448	12.1952	12.6328	6.09908	10.2883	12.5811
ppa001443m.1	35.8319	21.7411	42.2887	44.1647	33.0395	25.9211	44.2321	38.1925
ppa001444m.1	5.12502	6.49453	5.15441	4.00101	4.86462	9.08698	7.21802	6.3731
ppa001445m.1	21.4004	23.7657	39.9099	37.8026	19.2816	15.4842	35.1879	27.8917
ppa001446m.1	6.23313	8.63558	7.58435	8.82981	5.04152	8.94159	9.92478	7.7227
ppa001447m.1	35.1826	37.6112	40.6462	35.3192	39.8015	43.1813	36.5412	41.0878
ppa001448m.1	39.9403	25.295	43.4969	42.5448	38.3442	29.6958	57.6634	54.4245
ppa001449m.1	5.68594	9.64639	2.65405	4.28211	9.38679	13.1011	4.36616	4.20383
ppa001450m.1	2.98165	4.78747	3.61245	2.76265	4.33918	4.00311	3.68865	4.12876
ppa001451m.1	31.6887	24.2231	30.0792	32.4612	24.1754	27.0756	28.0037	28.7512
ppa001452m.1	22.9796	19.03	25.5392	29.527	28.1945	26.6711	33.6149	26.456
ppa001453m.1	55.1232	45.7864	61.486	63.8945	47.7001	43.3588	67.6067	63.5847
ppa001454m.1	25.826	18.8153	26.3511	25.3089	31.2976	20.9871	33.3888	32.8446
ppa001455m.1	23.633	43.6214	21.6533	22.1548	28.2286	35.5316	24.4494	21.3711
ppa001456m.1	43.8601	63.2475	51.5098	31.709	32.312	64.4238	55.4639	23.0266
ppa001457m.1	22.1306	30.9091	17.2401	16.4976	16.9755	28.6351	22.288	22.0751
ppa001458m.1	66.3224	68.918	81.0951	79.9927	61.2363	72.9757	77.2149	69.5403
ppa001459m.1	25.6414	14.504	16.8166	17.2117	29.81	29.5475	9.37992	15.5392
ppa001460m.1	42.9912	71.7302	68.3034	67.1117	56.6835	60.4847	69.4417	59.2151
ppa001461m.1	12.4723	12.5653	8.07492	4.85814	26.4286	18.065	6.42978	9.50458
ppa001462m.1	4.94712	17.6633	4.96348	3.81711	8.18662	23.3309	6.58107	4.82772
ppa001463m.1	2.58121	6.47004	4.07946	3.40483	3.47464	5.71166	4.92287	3.09652
ppa001464m.1	90.1332	62.6875	92.6407	82.0634	77.8675	61.2173	95.5038	69.0298
ppa001465m.1	192.405	157.006	246.992	207.278	105.754	139.35	177.299	241.755
ppa001466m.1	50.4383	40.4018	53.9972	53.574	45.2594	35.881	40.7463	36.252
ppa001467m.1	67.4029	32.8934	64.5339	56.9091	56.6431	52.9339	52.4735	91.2697
ppa001468m.1	20.9543	18.3541	24.8036	21.2887	16.7699	25.5138	30.7865	17.165
ppa001469m.1	102.466	56.3579	63.5685	55.5177	172.784	114.739	141.269	94.9749
ppa001470m.1	42.0296	30.4113	49.0729	49.386	46.3522	36.4089	47.6786	58.4475
ppa001471m.1	240.708	61.9756	191.459	173.861	216.132	129.707	175.302	263.544
ppa001472m.1	2.72738	2.59433	2.23058	2.78623	5.8945	5.50538	1.0629	0.151418
ppa001473m.1	18.9749	11.9052	17.8665	15.9009	32.0122	12.7146	25.0086	24.1807
ppa001474m.1	3.92101	6.8545	7.96547	7.53202	4.47098	6.32054	6.0051	6.44314
ppa001475m.1	5.60145	6.56589	6.32771	4.81212	6.88531	7.79044	5.47301	4.6239
ppa001476m.1	2.31342	5.05686	2.38511	3.07235	2.59634	4.56224	1.97878	1.44199
ppa001477m.1	7.08047	8.59667	5.8137	6.91279	7.4309	11.9943	7.07794	6.45101
ppa001478m.1	38.1129	39.1302	39.8502	39.9895	39.2617	38.9739	36.957	39.8173
ppa001479m.1	0.140379	0.433976	0.746258	0.699116	0.717108	0.294698	0.1524	0.759872
ppa001480m.1	0	0	0	0	0	0	0	0
ppa001481m.1	31.9362	52.5834	39.9995	35.0956	22.7682	38.5318	27.5082	24.6958
ppa001482m.1	0	0	0.0746258	0	0	0	0	0
ppa001483m.1	21.6184	13.4533	20.2982	18.1071	29.5807	19.7448	29.1084	24.8478
ppa001484m.1	23.8644	32.3312	38.5069	43.4151	20.8858	27.9964	41.3766	22.3402
ppa001485m.1	22.1368	27.374	31.9043	27.7189	24.95	27.0717	35.7816	23.661
ppa001486m.1	48.0685	46.2751	65.004	68.0374	45.0537	45.6605	68.9693	57.1363
ppa001487m.1	269.155	214.067	185.897	204.672	328.569	190.313	229.414	202.145
ppa001488m.1	0.702755	0.796597	1.12076	1.60994	2.15396	1.18024	1.1444	0.836883
ppa001489m.1	0.844341	1.52264	1.87022	1.19141	0.449292	1.9941	1.29858	2.20904
ppa001490m.1	9.92101	17.4741	13.1664	10.8629	12.4903	17.9469	14.2844	12.721
ppa001491m.1	99.6322	81.4976	99.6456	99.4481	88.241	82.2011	91.1297	102.301
ppa001492m.1	175.13	175.611	190.389	180.254	178.639	175.185	194.481	179.846
ppa001493m.1	24.5563	30.5254	32.2427	25.3	26.059	27.4004	26.8882	24.0709
ppa001494m.1	51.3641	42.199	54.2365	55.7161	54.2745	45.1995	61.3388	69.6227
ppa001495m.1	1.97013	2.1752	2.61831	1.54183	2.1566	2.06795	2.368	2.81842
ppa001496m.1	4.08098	4.85796	3.96488	3.01358	3.14505	4.35747	2.59716	3.42781
ppa001497m.1	8.52423	7.76776	10.561	7.85896	10.5264	14.1977	9.94251	15.1772
ppa001498m.1	30.0814	12.7769	64.265	66.6608	21.5925	22.5536	54.7603	62.0052
ppa001499m.1	13.1034	16.9874	12.8081	14.3847	12.9555	15.2329	13.7666	14.7958
ppa001500m.1	51.0045	43.4849	69.8076	63.9944	49.213	50.1355	53.1542	62.6917
ppa001501m.1	3.8042	3.77499	3.29564	3.4383	5.66804	2.29233	5.12422	4.27096
ppa001502m.1	25.784	16.8422	27.1141	28.2782	26.8107	18.6344	32.6573	25.2444
ppa001503m.1	84.256	157.243	66.3622	54.5215	86.1002	161.572	71.8155	49.4974
ppa001504m.1	12.1875	11.1072	10.6359	10.8061	13.2254	11.5356	13.3842	10.5249
ppa001505m.1	28.8133	29.1109	32.507	25.1908	28.4302	29.6524	31.8925	28.7527
ppa001506m.1	33.2924	33.7259	42.971	40.8185	28.285	45.0886	47.2467	33.2934
ppa001507m.1	4.09102	4.57917	6.59938	6.18249	5.94525	6.36719	8.65297	9.69785
ppa001508m.1	19.4676	37.2875	24.8227	27.1187	25.8528	41.831	27.031	19.8539
ppa001509m.1	0.141243	0	0.225256	0.281369	0.270571	0.148257	0.153339	0.229365
ppa001510m.1	17.5142	15.7921	19.8225	16.1083	17.9479	18.4579	18.0939	18.8844
ppa001511m.1	16.243	15.501	18.0956	16.8118	13.258	14.5291	19.6273	16.3614
ppa001512m.1	22.8108	11.8623	25.3789	36.2262	16.3245	12.6018	31.4344	23.2423
ppa001513m.1	0	0	0	0	0	0	0.153339	0
ppa001514m.1	24.7882	23.0696	21.7748	23.4943	27.5081	25.2777	27.2943	24.1598
ppa001515m.1	0	0	0	0	0	0	0	0
ppa001516m.1	84.8505	107.256	91.7923	85.1485	97.0743	114.744	92.5771	92.0123
ppa001517m.1	5.44458	7.94222	8.04404	5.49345	5.3278	10.465	5.68052	6.0474
ppa001518m.1	0.212126	0.874373	0	0.281715	0.812715	1.1133	0.61411	1.30134
ppa001519m.1	602.863	454.164	527.148	567.093	593.643	393.364	500.653	452.483
ppa001520m.1	1.98229	2.5534	0.903249	2.04496	2.0795	3.78988	2.92063	1.60952
ppa001521m.1	33.0618	26.7743	45.8399	39.8414	30.198	28.3126	46.3457	39.7015
ppa001522m.1	0	0	0	0	0	0	0	0
ppa001523m.1	18.6424	17.6037	14.2438	12.7085	20.3681	19.1216	13.9286	13.6595
ppa001524m.1	37.781	56.0982	40.1689	33.4658	46.3488	47.6924	26.0873	28.2398
ppa001525m.1	16.0906	21.6212	17.1829	13.4852	23.1744	26.8595	15.6985	17.8801
ppa001526m.1	165.159	33.4544	82.6741	98.9148	128.274	42.5586	41.1702	58.8585
ppa001527m.1	1.48856	0.80349	0.452183	0.635427	1.99155	3.19934	0.230861	0.613909
ppa001528m.1	0	0.073135	0.0754571	0	0.181274	0.0744952	0.308195	0.153667
ppa001529m.1	208.301	91.4187	134.766	158.488	140.578	103.101	120.813	131.462
ppa001530m.1	0.0709713	0	0	0	0.090637	0	0	0
ppa001531m.1	36.3373	51.3407	37.2758	28.2761	35.4391	51.1037	35.2113	30.3493
ppa001532m.1	11.0852	11.1303	16.0167	14.7218	13.9754	13.6495	12.6517	13.3856
ppa001533m.1	14.4961	16.0364	19.1898	19.3224	15.2459	18.4231	20.2118	16.0012
ppa001534m.1	33.54	28.0454	37.8508	25.4801	35.6645	39.4568	35.0235	33.6179
ppa001535m.1	0	0	0	0	0	0	0	0
ppa001536m.1	15.4199	19.3316	17.2255	18.6854	16.2441	18.5723	15.6603	14.1549
ppa001537m.1	0	0	0	0	0	0	0	0
ppa001538m.1	3.62852	2.56608	1.66417	3.04723	4.54309	5.45165	2.7034	3.77419
ppa001539m.1	22.4114	17.7426	25.1139	22.1101	23.6241	24.047	24.4851	32.1961
ppa001540m.1	30.0242	124.565	30.9385	26.3621	36.8899	74.232	33.4449	35.4311
ppa001541m.1	0.498032	1.17306	1.51289	1.27558	1.63551	1.1202	1.69928	4.00526
ppa001542m.1	11.8964	9.98342	11.8152	9.43686	13.6462	12.7862	12.9151	8.09759
ppa001543m.1	25.5737	26.2799	28.4019	28.0268	26.9285	25.5723	29.1557	26.2979
ppa001544m.1	13.8197	13.8006	12.0424	12.9136	16.1935	16.3753	15.8539	15.5782
ppa001545m.1	4.63033	4.69808	4.69577	6.66966	5.09459	3.21523	6.10954	5.86111
ppa001546m.1	0	0	0	0	0	0	0	0
ppa001547m.1	31.9849	27.2342	32.7947	38.6698	34.5704	30.1335	32.7904	39.4083
ppa001548m.1	6.26875	5.8726	6.51349	6.38584	7.36895	6.65479	6.8829	5.70687
ppa001549m.1	42.599	57.5515	51.4263	43.5656	44.2137	57.7994	56.2232	51.439
ppa001550m.1	4.84404	11.7452	7.42235	7.09538	6.00433	14.5807	11.6777	7.32639
ppa001551m.1	0.712358	0.367038	0.302953	0.496677	4.09386	3.51432	4.33081	6.78655
ppa001552m.1	188.653	169.488	201.411	219.094	191.74	164.93	186.844	191.572
ppa001553m.1	18.259	22.4171	17.669	16.1976	22.9542	23.6576	19.6678	21.0027
ppa001554m.1	126.815	98.5619	140.063	123.684	113.587	102.342	147.586	157.597
ppa001555m.1	9.27217	8.01137	11.9057	10.088	10.1108	10.631	11.3051	10.5014
ppa001556m.1	76.7451	87.6841	78.4866	81.3432	96.2799	78.4594	71.7796	90.7286
ppa001557m.1	34.1644	48.7297	38.2954	24.7937	58.1141	87.4433	48.2402	40.2294
ppa001558m.1	61.4154	73.6639	76.0028	72.2686	73.6907	79.8314	85.2039	74.2195
ppa001559m.1	3.85631	1.5454	2.8093	3.76992	5.83689	3.22324	3.2562	3.47904
ppa001560m.1	10.9976	11.6273	15.3372	14.3684	11.9474	12.893	17.0563	10.1279
ppa001561m.1	13.3543	8.75725	17.4632	10.1005	12.1298	6.52144	9.45848	6.95808
ppa001562m.1	21.1647	27.1887	24.555	24.8555	22.0069	21.5401	28.2556	21.0551
ppa001563m.1	5.93469	6.11561	9.12259	11.8936	9.86203	7.12999	10.7899	8.12788
ppa001564m.1	74.6484	89.6711	73.2848	70.507	74.6957	92.6149	78.1686	68.429
ppa001565m.1	42.3294	29.3255	46.2211	48.0018	38.3523	32.6479	47.1185	61.4622
ppa001566m.1	19.5201	14.5891	22.6544	18.3746	22.9201	17.6374	37.2601	27.0155
ppa001567m.1	17.232	6.55771	8.36237	4.0595	27.3945	14.1849	5.82189	6.96675
ppa001568m.1	46.834	41.5567	57.7004	54.4115	45.5662	42.3296	58.2965	52.7925
ppa001569m.1	0	0	0	0	0	0	0	0
ppa001570m.1	10.2376	8.55779	14.7666	14.8321	13.8972	9.24299	16.9434	16.0435
ppa001571m.1	0	0	0	0	0	0	0	0
ppa001572m.1	144.687	141.425	166.467	168.644	130.744	122.564	147.75	134.316
ppa001573m.1	0	0	0	0	0	0	0.0777221	0
ppa001574m.1	53.7653	50.4615	59.0664	57.1891	57.1432	45.9895	62.7218	62.159
ppa001575m.1	98.0804	197.124	113.718	102.541	139.338	240.919	77.0226	67.0418
ppa001576m.1	0.573448	2.43759	0.609693	0.356986	1.00698	8.27642	6.53682	1.70724
ppa001577m.1	8.09996	12.9266	13.337	15.1362	5.21797	10.6841	6.22554	7.29458
ppa001578m.1	22.1494	25.3361	19.9675	18.1349	12.2668	16.7033	20.7778	15.1324
ppa001579m.1	18.1353	11.8925	10.7458	8.28208	47.2364	31.0742	10.0387	13.5803
ppa001580m.1	41.79	24.0804	37.0389	32.2002	39.8214	25.9579	31.8281	58.8998
ppa001581m.1	87.5225	125.499	101.438	99.8134	93.0996	110.001	97.0407	89.9406
ppa001582m.1	0	0.0739588	0	0.0714866	0	0.226003	0	0.077699
ppa001583m.1	5.74166	5.10315	7.02025	5.71893	13.1987	12.4302	12.6225	7.5368
ppa001584m.1	39.5457	47.3336	43.2661	43.6068	47.3871	57.4048	46.1267	35.5861
ppa001585m.1	7.11421	7.9235	5.8066	6.94289	8.16778	11.7669	9.04966	6.92388
ppa001586m.1	37.3676	34.9523	46.0708	40.1543	44.5098	31.5292	50.5533	43.8772
ppa001587m.1	11.2821	12.7368	12.148	8.44599	15.9685	12.672	7.41136	7.77964
ppa001588m.1	9.27003	4.59119	6.87624	7.2292	9.17728	7.31659	7.41136	10.2691
ppa001589m.1	9.77305	5.3317	7.41106	10.8796	7.89246	4.52573	8.97165	10.4247
ppa001590m.1	289.096	582.785	204.377	197.55	285.597	396.529	246.525	151.314
ppa001591m.1	18.2755	29.287	12.8518	12.5416	33.631	52.1112	21.0903	24.6924
ppa001592m.1	47.1278	49.5284	49.6475	46.8696	48.4249	56.3405	57.7249	55.4605
ppa001593m.1	0.287803	0.815588	0.53549	0.644994	1.37832	1.05733	1.2498	0.155788
ppa001594m.1	0.143902	0.148289	0.0764985	0.429996	0	0.604187	0.0781122	0.38947
ppa001595m.1	5.69126	9.05697	6.12757	7.96492	6.80825	9.30105	4.84904	6.86328
ppa001596m.1	2.4494	1.11356	3.75314	3.08551	3.12811	1.51237	3.12841	2.33976
ppa001597m.1	8.71699	8.38884	9.88071	11.4092	9.38434	9.60352	11.6533	10.8409
ppa001598m.1	163.317	121.007	235.452	253.084	159.534	130.366	315.266	267.122
ppa001599m.1	111.952	109.649	112.441	110.002	106.264	108.285	110.824	95.0721
ppa001600m.1	20.5318	18.9306	21.5997	16.9344	20.5167	27.9031	26.3569	16.0663
ppa001601m.1	0.360206	0.519662	0.153189	0.71756	0.460017	1.89046	1.17316	1.79381
ppa001602m.1	8.14066	9.13121	9.03816	7.53438	6.25623	5.82261	9.0724	5.14746
ppa001603m.1	56.1186	67.3438	57.9784	58.914	69.0893	86.6918	59.5929	63.4871
ppa001604m.1	2.01969	2.37859	1.84058	1.22139	2.94781	3.86138	0.939705	1.01517
ppa001605m.1	5.62629	6.24379	6.44204	7.18463	6.90893	7.49563	7.2044	4.29495
ppa001606m.1	8.29516	9.73734	7.59241	7.97494	7.36953	8.78276	8.84889	11.245
ppa001607m.1	187.615	127.923	179.073	196.14	180.369	135.678	184.965	205.22
ppa001608m.1	0	0	0	0	0	0	0	0
ppa001609m.1	9.10006	15.4803	14.0521	13.668	10.5148	14.7069	16.1519	12.6665
ppa001610m.1	26.7946	18.9782	37.9331	35.8965	20.8451	22.4394	34.0288	38.625
ppa001611m.1	2.02224	4.83759	2.22684	1.87036	2.30588	5.38242	3.05789	1.25101
ppa001612m.1	32.4689	36.1414	31.5995	31.7641	34.6318	35.5991	35.4848	35.5423
ppa001613m.1	26.973	27.4973	27.8321	27.0823	28.2595	21.0255	24.651	27.7136
ppa001614m.1	1.44628	0.745183	0.691959	2.23285	1.38527	2.27713	2.5122	1.95717
ppa001615m.1	0.144628	0.149037	0.0768844	0.28811	0.184703	0.227713	0	0
ppa001616m.1	1.22933	1.34133	0.845728	1.58461	3.0476	6.45187	4.39635	2.50518
ppa001617m.1	23.0972	11.7142	22.8635	20.4816	24.0417	15.048	23.0314	27.5918
ppa001618m.1	4.63393	7.38663	5.85059	4.39923	3.88366	6.84002	6.52424	3.52736
ppa001619m.1	8.68861	5.81977	4.46492	7.50032	12.1133	6.53602	10.6117	7.60342
ppa001620m.1	13.6846	11.0426	13.9336	13.1977	18.6785	13.908	13.3629	14.1878
ppa001621m.1	38.9539	33.501	40.7232	46.7328	47.806	38.9881	52.8228	59.9651
ppa001622m.1	55.2424	51.0247	65.517	68.7436	45.1814	51.5933	70.0472	63.8867
ppa001623m.1	25.8813	33.1698	38.9248	35.0939	28.9791	36.1457	45.0191	35.0042
ppa001624m.1	86.6335	69.4026	115.31	105.498	83.8819	64.1492	120.497	114.588
ppa001625m.1	51.6901	33.9916	53.1844	53.5795	47.4961	33.2541	48.246	41.8324
ppa001626m.1	13.9194	29.808	15.4158	13.9365	15.5543	34.015	12.1992	7.22061
ppa001627m.1	3.69733	3.73534	3.39147	3.82711	2.77755	4.33749	5.19451	3.76727
ppa001628m.1	0	0	0	0	0	0	0	0
ppa001629m.1	10.9608	9.94858	8.56657	7.51931	10.7534	11.1241	9.69293	9.90161
ppa001630m.1	2.32283	0.897616	2.00659	0.650709	3.52268	0.761926	0.394022	0.94301
ppa001631m.1	0	0	0	0.289204	0.185404	0	0	0.0785842
ppa001632m.1	22.8653	15.2595	21.3778	22.341	15.3886	17.4481	20.2527	17.2099
ppa001633m.1	10.1624	8.37775	6.63717	8.17002	10.7534	11.0479	8.9837	7.54408
ppa001634m.1	347.771	219.168	183.68	209.528	186.609	111.089	30.2609	6.36532
ppa001635m.1	61.9179	36.4282	69.4587	82.3509	75.923	64.1542	58.1576	72.6904
ppa001636m.1	18.5826	28.5741	22.0724	22.8471	23.8244	27.8103	29.6304	26.8758
ppa001637m.1	8.20249	11.7438	10.959	6.724	6.76725	13.7909	11.3478	7.85842
ppa001638m.1	37.3577	28.835	36.3961	32.9387	37.7776	25.2517	31.325	25.2575
ppa001639m.1	128.644	103.581	128.043	129.872	123.914	144.797	157.572	95.9942
ppa001640m.1	32.1247	20.0722	34.7734	36.4859	34.1576	21.5898	31.7195	33.0472
ppa001641m.1	84.1639	82.6853	89.4062	88.8982	83.4448	75.45	81.2714	70.658
ppa001642m.1	0.727726	0.0749912	0.232117	0.362423	0.557624	0.458316	0.316017	0.157567
ppa001643m.1	120.148	80.0906	127.819	124.311	113.941	83.4135	122.141	112.818
ppa001644m.1	11.3525	20.0226	13.0759	12.7573	14.4982	22.1519	16.5909	12.0539
ppa001645m.1	21.0313	21.9724	24.527	26.5293	24.7213	26.5823	31.0487	25.841
ppa001647m.1	25.3571	23.0515	28.1993	25.547	23.1708	21.9506	26.8956	28.0037
ppa001648m.1	0.0728651	0	0	0	0.0930555	0	0	0.315535
ppa001649m.1	14.8645	16.3688	19.1352	16.62	15.7264	15.4496	17.6404	19.1688
ppa001650m.1	23.244	18.4713	27.2696	28.3775	22.4264	23.3273	27.0538	32.579
ppa001651m.1	16.3218	29.3588	33.6997	22.5713	12.4694	18.3559	24.6016	19.7209
ppa001652m.1	53.6287	28.3076	46.9471	36.7238	47.7375	40.7655	34.1732	40.1518
ppa001653m.1	13.1157	15.3927	10.3036	11.1042	12.8417	17.0557	11.6284	11.0437
ppa001654m.1	4.30451	6.46565	5.35227	3.85146	5.49726	8.34726	6.25723	3.79124
ppa001655m.1	0	0	0	0	0	0	0	0
ppa001656m.1	0.219152	0.225833	0.621343	0.654854	0.559755	0.230034	0.158613	0.474508
ppa001657m.1	44.9262	29.1325	38.834	33.7614	42.3548	32.8948	37.5912	17.4777
ppa001658m.1	49.8937	46.7475	54.6782	48.823	48.3256	44.1665	47.4252	50.6142
ppa001659m.1	18.4818	14.5286	17.1646	14.5523	26.4018	16.7158	16.9715	7.35488
ppa001660m.1	2.11847	0.752778	1.24269	0.800377	2.89207	1.30352	2.06196	1.73986
ppa001661m.1	308.128	213.563	312.458	276.421	367.853	333.396	367.743	123.214
ppa001662m.1	43.3191	2.55944	30.1352	10.6959	35.2646	21.6998	13.3235	53.8567
ppa001663m.1	5.84406	9.93666	12.1162	8.14929	7.46341	12.1151	12.9269	7.67122
ppa001664m.1	0	0	0	0	0	0	0	0
ppa001665m.1	27.3558	38.0638	26.9851	28.6318	29.5181	35.2401	28.3485	24.7059
ppa001666m.1	25.2347	25.3256	27.9961	28.7775	23.5397	27.3322	28.5073	23.9932
ppa001667m.1	1.68231	0.904485	1.32204	1.16567	1.68141	1.91939	1.58815	1.34616
ppa001668m.1	21.2117	26.9084	24.9632	23.2405	21.6715	23.7237	29.6984	23.9932
ppa001669m.1	5.19322	3.84406	6.29913	4.00699	9.34116	7.29369	7.06726	6.80996
ppa001670m.1	16.8446	16.6034	22.0362	17.7262	16.8356	14.6829	29.8953	22.8346
ppa001671m.1	9.37438	20.5279	27.0975	8.4619	9.35309	14.606	20.2748	4.83649
ppa001672m.1	28.4893	3.47162	10.2784	3.93916	39.47	10.0705	2.38527	5.3915
ppa001673m.1	0.0732373	0.22641	0.0778663	0.0729474	0	0.230621	0.159018	0.0792867
ppa001674m.1	2.34659	3.32493	1.71525	1.89906	3.09047	4.31044	1.59221	1.50837
ppa001675m.1	3.88654	0.755666	3.11864	1.02257	3.74602	0.38486	1.43299	1.27021
ppa001676m.1	14.3729	16.3224	20.3491	19.2827	17.2317	19.7048	23.7239	23.1813
ppa001677m.1	0.219993	0.528966	1.40339	2.62946	0	0	0.398053	4.44573
ppa001678m.1	17.9661	10.7305	17.1525	19.4288	20.6031	3.15585	15.2056	16.8303
ppa001679m.1	9.75302	9.97478	9.74573	8.91096	11.3317	11.6228	10.5086	8.65331
ppa001680m.1	13.0529	15.4911	16.3728	20.9627	11.0508	13.5471	12.7377	8.25636
ppa001681m.1	16.4472	28.1468	25.2933	22.9641	20.0669	21.1944	21.2832	25.9932
ppa001682m.1	2.42302	2.64822	3.51296	3.36417	3.09442	3.85353	4.54361	3.17959
ppa001683m.1	0	0	0	0	0	0	0	0
ppa001684m.1	23.5694	10.3659	20.2971	16.1627	18.5665	18.574	16.0222	18.6006
ppa001685m.1	17.4017	28.7521	27.7914	27.3522	18.9416	25.9728	17.8556	14.2287
ppa001686m.1	34.8768	19.5211	36.7689	41.6865	40.9777	22.4276	41.2911	40.6193
ppa001687m.1	18.2094	24.7419	13.1931	10.897	19.1292	32.9862	11.8772	11.1286
ppa001688m.1	205.706	206.977	223.163	242.531	208.437	202.647	264.187	358.163
ppa001689m.1	0.73519	1.43945	1.17249	0.73228	0.938906	3.39546	0.478888	0.318367
ppa001690m.1	60.2121	41.7439	44.8672	44.01	37.2746	43.8322	52.9171	35.1795
ppa001691m.1	1.76446	0.530322	2.81397	1.8307	1.31447	1.23471	2.79351	7.56121
ppa001692m.1	0.367595	0.227281	0.390829	0.292912	0.0938906	0.154339	0.239444	0.159183
ppa001693m.1	26.5744	17.2955	26.5322	30.282	31.5877	19.1626	35.643	37.5358
ppa001694m.1	63.3811	42.0251	51.6556	55.2848	60.0731	44.2748	57.7002	51.5619
ppa001695m.1	85.686	60.5343	119.591	116.655	79.2514	72.3233	96.46	83.7582
ppa001696m.1	46.45	35.8048	54.708	56.018	46.6295	39.1751	50.9072	45.6646
ppa001697m.1	33.316	42.3829	42.0046	40.3055	29.7457	36.0534	37.7694	37.0255
ppa001698m.1	105.108	63.6503	166.216	145.291	79.6356	33.3455	88.1819	121.051
ppa001699m.1	54.8388	44.8135	72.4892	68.9378	50.8313	42.7844	66.8966	83.1477
ppa001700m.1	18.2796	13.7479	17.319	14.0225	12.6137	13.5394	13.9235	12.2886
ppa001701m.1	5.74922	3.41798	1.72407	0.954411	18.8264	18.9551	0.960238	0.558574
ppa001702m.1	14.8153	14.2796	14.2627	13.7288	17.132	16.5567	18.1645	14.6825
ppa001703m.1	10.5538	6.23633	7.76829	7.64511	10.6506	8.90875	8.33277	6.15222
ppa001704m.1	28.1189	35.5167	37.1152	36.0938	31.7633	38.8886	41.9844	44.9032
ppa001705m.1	16.089	16.8077	18.2045	16.3194	16.3058	20.7613	25.9598	19.5753
ppa001706m.1	30.1854	21.2948	33.1133	35.0646	30.6323	25.5642	33.1708	35.2355
ppa001707m.1	8.11832	3.95475	9.49458	10.7326	6.12645	4.0283	7.85204	8.70899
ppa001708m.1	14.1702	19.1653	18.126	16.2459	15.3633	15.4935	14.9028	14.3818
ppa001709m.1	36.2839	32.8972	44.3128	42.1759	37.278	32.1904	41.2362	47.4412
ppa001710m.1	33.6975	31.9833	39.9129	39.5261	34.258	31.6474	44.7661	48.6412
ppa001711m.1	5.39455	11.118	5.57838	7.13973	6.79497	10.1613	7.05989	4.32011
ppa001712m.1	6.57692	5.86361	7.46403	6.69809	8.39934	9.85104	9.06555	8.80021
ppa001713m.1	20.9131	32.9733	29.0704	27.3076	27.6518	45.7647	25.0305	21.7605
ppa001714m.1	7.1681	7.84354	7.07118	6.47728	6.88934	11.6351	8.10283	6.88017
ppa001715m.1	0.147796	0	0	0.0736054	0.0943746	0.232702	0.561583	0.0800019
ppa001716m.1	13.745	13.7833	18.3065	12.9546	16.0437	16.0564	12.0339	17.0404
ppa001717m.1	8.35047	8.14814	9.50681	8.31741	8.21059	9.15293	3.85085	5.36013
ppa001718m.1	3.91659	24.749	33.3917	14.8683	0	0.310269	0.160452	2.56006
ppa001719m.1	23.2779	26.1197	24.9848	24.2162	21.8949	26.1402	21.9017	21.9205
ppa001720m.1	1.62576	1.29456	2.43563	1.3249	2.92561	3.87836	2.56723	1.20003
ppa001721m.1	0	0	0	0	0	0	0	0
ppa001722m.1	0	0	0	0	0	0	0	0
ppa001723m.1	8.36125	10.5986	9.51908	10.9814	11.9065	10.1744	13.415	13.7781
ppa001724m.1	0.369967	0.533744	0.23601	0.0737004	1.60644	2.17468	1.3656	0.400526
ppa001725m.1	16.7225	15.4786	21.949	19.678	17.2928	17.3198	20.4037	21.6284
ppa001726m.1	32.2287	28.9357	42.8518	43.687	32.5487	32.2736	44.3992	45.7189
ppa001727m.1	0	0	0	0	0.0946184	0	0	0
ppa001728m.1	45.6388	28.7067	42.773	24.1312	24.1277	34.3733	22.3605	27.5918
ppa001729m.1	51.4177	41.6858	58.6849	56.7488	37.942	38.2617	45.5253	31.9231
ppa001730m.1	20.8931	16.1857	7.87717	8.70788	40.2128	33.8289	24.13	46.2804
ppa001731m.1	2.14858	1.83234	1.65421	1.54971	3.50088	2.02196	1.84997	1.36355
ppa001732m.1	0.0740889	0	0.315087	0.0737956	0	0	0	0
ppa001733m.1	43.342	42.602	47.972	42.4325	47.12	49.8491	50.7535	44.3554
ppa001734m.1	36.2295	31.9133	49.2323	50.1072	43.0514	38.1061	63.3011	52.7773
ppa001735m.1	35.2378	47.0145	49.2171	51.3543	33.254	37.2989	57.8259	43.1278
ppa001736m.1	14.1693	13.6839	14.7494	11.527	13.0742	15.6515	14.98	11.8059
ppa001737m.1	29.5255	19.5703	35.6509	34.2116	28.896	28.8891	37.2888	46.8221
ppa001738m.1	35.8312	38.6819	45.7467	46.6992	34.8646	41.348	49.5305	36.0603
ppa001739m.1	150.966	150.141	179.99	151.994	181.902	157.372	115.33	86.5768
ppa001740m.1	74.259	76.9815	71.3018	65.837	67.266	58.7127	68.5374	77.4212
ppa001741m.1	45.1785	54.3534	61.2059	55.3444	45.3809	49.3685	64.1078	53.1668
ppa001742m.1	0	0	0	0	0	0	0	0
ppa001743m.1	1.63206	0.458678	0.709863	0.591129	1.23163	0.622946	0.32215	0
ppa001744m.1	8.23451	4.05166	3.39157	4.72903	20.6535	13.7827	13.6108	44.734
ppa001745m.1	0.445109	0.84091	1.34085	0.960584	0.378963	2.02457	0.885912	0.32125
ppa001746m.1	7.27011	6.65083	5.12679	4.58125	6.7266	8.95485	5.31547	3.93531
ppa001747m.1	0	0	0	0	0	0	0	0
ppa001748m.1	60.0155	74.6117	68.6989	60.1473	41.686	57.0774	55.2487	48.3481
ppa001749m.1	34.5406	32.0725	36.9607	37.9552	40.7913	35.9438	43.4659	35.8657
ppa001750m.1	245.127	246.629	229.978	303.05	174.454	206.774	235.232	239.319
ppa001751m.1	49.089	13.3362	30.9196	39.8565	38.5646	17.4877	27.696	35.5097
ppa001752m.1	0	0	0	0	0	0	0	0
ppa001753m.1	0	0	0	0	0	0	0	0
ppa001754m.1	191.298	173.83	189.709	150.758	214.29	200.641	228.754	117.158
ppa001755m.1	41.2585	12.4326	27.9509	44.5074	19.7829	8.83339	14.7149	25.8807
ppa001756m.1	224.985	99.921	178.711	183.296	178.236	124.215	167.605	205.272
ppa001757m.1	1.34053	0.613954	2.29625	1.55776	2.75819	1.71978	2.74894	2.74126
ppa001758m.1	0.223421	0.230233	0.395905	0.370895	1.14132	0.93806	2.66809	3.95064
ppa001759m.1	0.59579	0.690698	1.18771	1.11268	1.14132	1.40709	1.69788	0.806253
ppa001760m.1	0	0	0	0	0	0	0	0
ppa001761m.1	2.46083	5.53277	3.01279	3.04529	2.57131	3.91366	2.50965	2.17971
ppa001762m.1	43.9221	32.8124	50.1074	49.3932	26.8559	31.779	40.721	34.4718
ppa001763m.1	0	0	0	0	0	0	0	0
ppa001764m.1	25.2049	33.504	28.2251	30.8986	27.9987	34.9099	29.3872	26.5602
ppa001765m.1	116.256	11.6034	235.632	287.372	90.6624	2.81784	225.221	214.984
ppa001766m.1	6.26393	7.91493	6.81842	5.27356	8.09486	7.20114	7.0432	6.61988
ppa001768m.1	0	0	0	0	0	0	0	0
ppa001769m.1	92.7373	105.106	75.8941	74.9671	117.862	120.776	97.8415	76.066
ppa001770m.1	0	0.153888	0.238161	0	0.762861	0.470251	0	0
ppa001771m.1	37.4832	57.1694	39.773	44.4002	40.1456	54.2356	43.0438	40.741
ppa001772m.1	1.64269	4.15498	1.90529	0.966838	9.15433	8.62127	20.6707	9.45773
ppa001773m.1	0.373339	0.538608	0.476323	0.743722	0.476788	0.940502	0.405309	0.323341
ppa001774m.1	10.6775	14.4655	10.3203	7.43722	10.5847	12.0698	18.8874	7.84102
ppa001775m.1	0	0	0	0	0	0	0	0
ppa001776m.1	141.495	175.279	90.5013	81.735	145.611	282.386	90.9513	90.9397
ppa001777m.1	37.0835	27.4278	37.4401	54.5114	17.9506	25.3482	38.3922	23.3919
ppa001778m.1	32.2985	39.5238	40.7787	35.3728	33.8961	46.694	65.421	30.029
ppa001779m.1	3.81302	4.46857	5.0874	3.57452	6.30181	8.08317	4.38304	6.07055
ppa001780m.1	2.62019	4.32012	0.955133	1.49133	2.8682	4.32189	1.70674	1.86407
ppa001781m.1	16.4698	12.6518	15.9189	13.3474	15.2015	11.7084	13.0037	14.1021
ppa001782m.1	211.712	87.251	109.681	138.097	199.913	59.4849	85.4184	247.435
ppa001783m.1	782.465	349.852	633.333	575.205	796.021	330.664	564.363	422.414
ppa001784m.1	12.5769	20.8291	13.6106	12.5271	12.4289	15.3231	14.0603	10.7792
ppa001785m.1	6.06388	4.55155	6.12877	7.00924	6.31004	4.16473	7.31461	5.99743
ppa001786m.1	47.8248	47.1199	90.6171	45.2463	24.9859	42.0165	54.443	72.9559
ppa001787m.1	11.2441	6.10242	5.89769	2.91189	8.13719	7.39616	2.84829	6.49218
ppa001788m.1	14.3175	22.0923	16.8961	13.5888	14.264	23.29	17.8221	11.2802
ppa001789m.1	28.56	39.3181	24.4674	24.6391	33.0274	37.7676	26.5298	25.9687
ppa001790m.1	17.8406	15.6809	18.4103	23.7431	16.3701	16.7594	17.4152	21.2619
ppa001791m.1	5.02236	4.78924	2.31126	4.47983	2.96768	6.60933	1.79035	2.59687
ppa001792m.1	7.20563	10.9833	5.7458	3.96236	6.51827	6.85434	4.80768	5.2818
ppa001793m.1	36.7788	21.3477	46.126	46.3522	44.6693	28.4416	33.8982	22.1023
ppa001794m.1	3.15246	4.9502	2.9527	4.70998	3.54671	4.33321	4.07431	3.73789
ppa001795m.1	3.07741	3.32592	4.86797	4.63522	4.31356	3.30899	4.80768	3.90041
ppa001796m.1	4.95387	4.40877	5.9054	5.90616	4.98456	5.12106	6.27444	5.60684
ppa001797m.1	0.150117	1.00551	0.399014	0.224285	0.383428	0.787855	0.162972	0.325034
ppa001798m.1	38.8053	21.5798	51.5526	30.8765	46.4906	34.7444	48.6472	36.7289
ppa001799m.1	166.48	86.7832	165.83	162.756	138.034	86.4277	150.423	134.158
ppa001800m.1	25.6701	17.7898	40.46	49.0436	25.2104	21.1145	43.6766	48.8364
ppa001801m.1	6.22987	9.59102	8.13988	9.64424	6.42241	9.45427	10.5117	5.85061
ppa001802m.1	80.6881	95.5234	84.1121	60.183	53.4882	108.882	114.162	52.818
ppa001803m.1	27.3964	12.9943	13.7261	15.999	45.6279	22.8478	8.96348	13.4077
ppa001804m.1	30.7741	18.95	26.4945	22.6527	26.9358	17.254	29.8239	21.1272
ppa001805m.1	33.7764	44.0877	52.8294	50.165	32.9748	43.726	51.7437	39.7354
ppa001806m.1	60.2008	38.3369	63.0469	58.5401	45.7837	51.0411	42.0204	23.6772
ppa001807m.1	11.6493	18.7425	17.4198	15.0468	12.5737	21.6155	16.8082	11.8793
ppa001808m.1	5.18584	8.59676	7.11176	6.96194	2.97546	7.25777	4.16124	3.74279
ppa001809m.1	20.8937	20.911	31.0041	25.3025	21.3081	22.3255	23.1724	18.714
ppa001810m.1	0	0	0	0	0.384434	0.0789923	0	0.0814718
ppa001811m.1	84.6626	116.558	82.7326	81.554	56.2235	97.9505	134.315	87.0934
ppa001812m.1	0	0	0	0	0	0	0	0
ppa001813m.1	39.3587	36.7587	38.4059	42.3511	37.8667	36.4155	38.8892	41.6321
ppa001814m.1	54.7861	50.7952	50.7278	57.1178	59.5873	59.0863	70.0169	43.5874
ppa001815m.1	17.5346	17.2936	19.763	17.4652	20.5672	19.5111	25.4087	26.7228
ppa001816m.1	0.0752557	0	0.160024	0.149916	0.0961085	0.315969	0.2451	0
ppa001817m.1	0.677301	0.697949	1.12017	0.299831	0.961085	1.26388	0.7353	0.244415
ppa001818m.1	1.58037	0.3102	1.12017	1.04941	1.92217	0.552946	0.2451	0.733246
ppa001819m.1	7.45031	10.7019	6.08093	5.24704	11.533	6.87233	7.6798	5.70303
ppa001820m.1	20.5718	27.0228	27.4001	24.1681	20.9792	27.0509	28.1417	23.3316
ppa001821m.1	25.4698	20.3448	28.2814	25.5942	33.0085	43.6611	22.2516	54.9842
ppa001822m.1	3.46631	3.96024	3.52516	3.37753	3.07951	4.42938	5.39929	3.91579
ppa001823m.1	30.8954	17.4717	22.8334	19.1393	29.7365	23.8079	13.3346	25.0447
ppa001824m.1	0	0	0	0	0	0	0	0
ppa001825m.1	9.79609	17.7823	10.4153	9.53214	8.08372	18.2712	10.4713	7.01578
ppa001826m.1	13.1117	15.7633	12.6585	9.75731	19.7281	22.5424	14.9708	10.3605
ppa001827m.1	45.4388	39.913	40.8599	45.2589	55.9124	49.356	36.7315	61.021
ppa001828m.1	2.64088	1.08856	2.08579	3.83291	2.40904	1.9008	1.96596	1.30698
ppa001829m.1	6.26266	4.43198	7.62116	7.5155	7.41983	5.38561	7.20852	5.55466
ppa001830m.1	1.05635	3.42118	1.68468	1.72857	2.31267	4.75201	1.47447	0.816862
ppa001831m.1	11.0917	8.70845	13.7983	12.3254	11.8525	9.58323	9.99364	10.5375
ppa001832m.1	1.9618	2.17711	2.56713	1.57826	4.91443	2.61361	2.21171	2.69564
ppa001833m.1	1212.16	1768.75	1022.28	1060.81	1179.75	1297.3	798.672	821.436
ppa001834m.1	6.33811	10.3413	6.17715	6.83911	8.38344	12.8304	7.12661	5.06454
ppa001835m.1	16.7507	21.4601	20.6975	18.3378	13.876	17.5824	18.6766	12.6614
ppa001836m.1	6.95089	10.0435	10.282	7.22439	5.40335	12.3715	11.6473	4.08969
ppa001837m.1	38.5321	41.8089	39.4413	36.8745	36.5691	44.6485	35.0238	31.327
ppa001838m.1	4.8354	7.70779	6.58694	5.5688	6.56121	8.24767	7.46409	3.02637
ppa001839m.1	8.46195	9.73206	9.55909	9.55726	7.4296	10.6268	9.02253	7.934
ppa001840m.1	29.5046	43.891	40.1368	31.9498	32.0764	32.0813	43.0367	37.9205
ppa001841m.1	199.043	357.91	82.3649	37.6013	106.47	484.237	51.332	261.922
ppa001842m.1	0	0	0	0.0753533	0	0	0	0.163803
ppa001843m.1	19.2158	15.5918	19.1434	20.1193	20.7724	16.5965	18.0689	19.165
ppa001844m.1	42.7438	35.3935	43.3542	33.8336	74.2974	63.2097	79.503	33.2521
ppa001845m.1	0	0	0	0	0	0	0	0
ppa001846m.1	21.5895	17.3298	19.4909	14.5624	19.9291	25.365	19.4908	20.0104
ppa001847m.1	161.353	38.7969	95.5213	96.806	170.655	106.469	98.7698	180.914
ppa001848m.1	0	0	0	0	0	0	0	0
ppa001849m.1	41.5125	39.2653	52.3515	52.2888	40.7289	41.5063	59.377	56.9149
ppa001850m.1	32.1949	21.8574	37.2098	31.0866	38.0201	30.3744	38.2414	25.7511
ppa001851m.1	0.379265	1.40698	0.806472	0.604421	1.06558	1.83124	0.247045	0.164237
ppa001852m.1	0.455118	0.234496	1.371	0.302211	1.45307	0.557335	0.329394	0.410592
ppa001853m.1	5.23385	2.97029	7.90343	5.36424	5.61853	3.34401	6.58788	6.65159
ppa001854m.1	13.5777	16.4147	20.3231	17.0749	13.8526	14.013	18.6108	16.4237
ppa001855m.1	10.3919	7.11305	16.7746	12.9195	13.1745	12.6595	19.9283	15.8489
ppa001856m.1	10.0126	12.8191	14.9197	11.2573	15.6931	17.1978	11.2817	10.2648
ppa001857m.1	11.7728	16.5147	19.1387	15.5845	10.961	13.7924	17.8108	15.0476
ppa001858m.1	4.86102	7.59209	4.84524	5.52265	6.20797	5.42128	3.71059	3.20686
ppa001859m.1	10.2537	10.3315	8.72144	8.62441	11.155	13.7924	10.8019	8.38717
ppa001860m.1	9.05044	11.2857	6.30717	7.95407	12.8209	12.1342	8.75209	6.50456
ppa001861m.1	0	0.156745	0.242583	0	0.0971282	0	0.0825669	0.494017
ppa001862m.1	17.0361	16.7718	19.811	16.3627	15.2491	22.6718	26.1737	15.2322
ppa001863m.1	53.9224	54.0772	53.0449	52.4211	61.5793	56.5998	56.9712	60.6818
ppa001864m.1	8.51806	3.52677	5.09425	3.93916	6.70185	4.94949	4.21091	8.80998
ppa001865m.1	114.157	95.8987	105.826	104.981	113.694	97.0429	109.464	79.4775
ppa001866m.1	5.63548	5.72881	5.74877	4.77878	8.07235	7.11435	5.12595	3.46271
ppa001867m.1	0	0	0	0.0759545	0	0	0	0
ppa001868m.1	0.686308	2.20027	1.62152	1.36718	0.584319	1.76094	1.8213	0.825552
ppa001869m.1	23.0294	24.2816	27.647	28.407	25.2231	25.8538	30.2999	27.8211
ppa001870m.1	9.76082	9.90123	9.81022	10.026	8.27786	9.76522	10.1827	8.17297
ppa001871m.1	43.7712	54.5353	50.7537	47.2437	48.9854	49.9467	52.8178	42.3508
ppa001872m.1	44.2113	50.7523	48.8729	39.3968	31.4977	37.5099	46.9195	30.8341
ppa001873m.1	11.8355	8.49807	12.2588	11.5605	11.4094	8.25538	16.6622	13.3091
ppa001874m.1	27.8707	33.5988	33.4479	33.0082	31.6928	34.6245	37.2206	32.5701
ppa001875m.1	0	0	0	0	0	0	0	0
ppa001876m.1	0	0	0	0	0	0	0	0
ppa001877m.1	12.9217	17.6491	14.7139	14.2414	14.2563	15.8105	16.1034	10.3469
ppa001878m.1	11.3925	14.9702	6.66598	7.53955	8.29993	12.3595	3.32029	2.15216
ppa001879m.1	270.056	198.868	268.753	256.04	221.95	180.737	308.04	307.924
ppa001880m.1	19.3701	21.8542	13.1056	16.2431	10.3643	12.2956	12.5508	8.7859
ppa001881m.1	5.58902	6.31167	5.20966	7.77839	7.03992	6.34871	7.06504	6.79664
ppa001882m.1	0.0765619	0	0.244203	0.0762588	0.879989	0.321453	0	0.248658
ppa001883m.1	6.20151	6.78505	5.94227	5.49063	5.08438	6.18798	5.81826	5.80201
ppa001884m.1	5.74214	7.7318	5.53526	6.71077	6.84436	6.5898	5.0702	7.45973
ppa001885m.1	4.2932	6.47811	5.46116	6.4143	5.48281	7.88614	6.57511	3.81785
ppa001886m.1	109.4	103.492	122.998	132.562	108.677	95.1165	123.013	117.191
ppa001887m.1	6.83225	6.24946	9.63103	11.3165	8.62738	7.65496	14.3346	10.8871
ppa001888m.1	10.3635	6.56589	9.14132	7.72276	9.50972	9.18595	8.25072	10.6378
ppa001889m.1	0	0.0791072	0.163238	0.152926	0.196077	0.241736	0.166681	0.166216
ppa001890m.1	0.767668	0.474643	0.73457	0.688166	0.490192	0.644628	0.416703	0.914186
ppa001891m.1	0.844435	2.05679	1.14266	1.07048	1.2745	1.45041	0.833406	0.498647
ppa001892m.1	12.5898	11.075	12.4061	14.0692	12.3528	11.4422	14.7513	12.8817
ppa001893m.1	29.8255	33.824	41.6814	29.4011	22.5791	41.3115	50.5721	26.2973
ppa001894m.1	0.230609	0.316853	0.572098	0.765654	0.687189	0.806865	0.584166	0.499315
ppa001895m.1	3.76662	9.18873	7.76419	4.28766	7.06823	11.4575	9.93083	5.57569
ppa001896m.1	168.575	78.5795	180.701	98.4631	194.082	260.779	165.987	203.221
ppa001897m.1	17.9875	18.5359	21.658	15.7725	19.1431	22.3502	16.2732	18.1418
ppa001898m.1	0	0	0.0817283	0.0765654	0.19634	0	0	0
ppa001899m.1	18.2426	20.4644	24.5514	19.7037	27.4261	31.0252	24.3172	21.7494
ppa001900m.1	12.3157	6.18692	8.51115	7.82016	10.3217	9.85697	9.44277	11.2497
ppa001901m.1	96.4471	86.6169	110.481	110.632	104.298	84.8346	131.196	98.1638
ppa001902m.1	7.3894	8.64583	8.34748	5.67345	6.78281	10.5841	6.26733	3.91655
ppa001903m.1	59.9619	38.6286	40.5917	39.7908	62.913	53.163	42.7014	19.9161
ppa001904m.1	47.4153	26.4134	45.4201	53.2844	54.9506	37.408	44.0384	56.7483
ppa001905m.1	0	0	0	0	0	0	0	0
ppa001906m.1	3.46378	4.52121	5.56498	4.21675	5.01338	4.36292	5.26455	5.24985
ppa001907m.1	19.7316	14.2967	29.3374	27.4841	18.8993	13.1873	26.5255	25.1998
ppa001908m.1	0.0770764	0	0.081948	0	0	0	0	0
ppa001909m.1	0.616611	0.555983	0.655584	0.383856	0.689036	3.39794	1.75721	0.750986
ppa001910m.1	3.39136	3.89188	4.17935	3.53148	7.28409	5.42053	5.94104	4.0887
ppa001911m.1	0	0	0	0	0.0985662	0.0810123	0.0837893	0
ppa001912m.1	8.72135	5.16965	5.25173	4.68935	7.49103	7.45313	7.0383	5.93242
ppa001913m.1	7.87237	11.6914	15.0167	11.6081	10.1523	15.7164	19.4391	9.02396
ppa001914m.1	15.5132	14.475	18.0528	15.5287	12.6165	31.9189	26.5612	19.0506
ppa001915m.1	23.6171	29.8249	25.6022	25.2149	19.9104	22.1164	18.3499	22.6435
ppa001916m.1	42.1971	50.8105	53.6563	49.1121	39.9731	49.4841	64.9403	47.7743
ppa001917m.1	16.3842	12.8221	19.1454	18.1669	11.3504	11.6815	11.4107	13.6379
ppa001918m.1	2.9368	2.70777	3.20459	1.69352	3.25707	2.75813	2.01365	4.09972
ppa001919m.1	29.5225	19.1137	33.5249	35.41	20.4307	17.1166	23.0731	19.9129
ppa001920m.1	0	0	0	0	0	0	0	0
ppa001921m.1	19.2437	10.7514	18.5702	17.782	13.4231	11.8437	17.4517	21.5026
ppa001922m.1	37.6374	40.298	41.4953	48.3423	34.6434	38.3705	38.9306	31.2918
ppa001923m.1	59.8986	69.859	73.5581	70.9926	61.1771	53.5312	67.1283	67.1921
ppa001924m.1	7.11974	6.53931	8.72166	6.8603	6.91826	9.42279	11.8462	12.3158
ppa001925m.1	57.7318	59.5715	57.1844	61.1261	54.9507	58.1614	55.1141	59.9032
ppa001926m.1	5.18503	9.56972	7.89886	10.0207	6.91826	11.2099	13.1904	5.94843
ppa001927m.1	8.97706	2.23294	7.65202	21.583	6.32526	2.59939	2.1844	4.60794
ppa001928m.1	24.9191	43.2233	23.3675	22.2767	23.7197	31.7613	20.9198	16.8399
ppa001929m.1	166.695	355.435	178.794	197.176	197.467	388.609	139.466	115.282
ppa001930m.1	17.0485	13.8949	23.6462	16.5179	15.1418	17.3256	20.7799	20.7218
ppa001931m.1	8.21426	5.19061	6.50889	4.39962	9.99554	6.34458	6.3938	5.11753
ppa001932m.1	0	0	0	0	0	0	0	0
ppa001933m.1	0.542451	2.95465	1.07108	0.849049	1.88035	4.71776	1.43019	1.51009
ppa001934m.1	0	0	0	0	0	0	0	0
ppa001935m.1	1.0849	0.479133	1.07108	1.23498	2.07828	1.22011	2.86038	1.3423
ppa001936m.1	0	0.0798555	0.082391	0	0.0989658	0	0	0
ppa001937m.1	13.8712	16.6898	14.8304	12.0411	11.678	18.139	18.0877	9.89948
ppa001938m.1	0	0	0	0	0	0	0	0
ppa001939m.1	0	0	0	0	0	0	0	0
ppa001940m.1	2.63833	0.959562	2.55758	0.618325	2.67569	1.46611	0.5897	1.1761
ppa001941m.1	0	0	0	0	0	0	0	0
ppa001942m.1	15.442	10.7151	11.5503	10.4342	15.1623	12.8692	19.1231	11.089
ppa001943m.1	75.8131	227.256	99.7455	73.8899	73.8293	112.565	61.1603	44.608
ppa001944m.1	21.2618	27.2676	26.4008	28.3657	23.3875	28.3449	27.1262	26.1263
ppa001945m.1	90.4791	86.7604	118.886	115.395	89.6852	89.0257	121.394	104.169
ppa001946m.1	11.1741	17.6719	11.0553	8.81114	8.91897	16.2087	9.26671	5.96453
ppa001947m.1	33.5223	33.2648	42.8188	43.8238	39.5408	34.6981	46.2493	48.4723
ppa001948m.1	101.188	72.447	110.223	98.3137	94.0456	82.021	108.252	104.085
ppa001949m.1	0.388515	2.32208	0.991371	1.08354	0.694638	2.12059	2.10892	0.588849
ppa001950m.1	83.6862	50.3652	94.015	100.15	56.8611	43.5537	89.5871	81.3453
ppa001951m.1	0.466218	0.560503	0.495685	0.232186	0.099234	0.244684	0.759213	0
ppa001952m.1	29.5271	48.4435	137.553	200.996	7.83948	10.2767	52.0482	101.703
ppa001953m.1	17.2501	10.2492	26.0235	24.4569	21.3353	17.7803	24.4635	20.1891
ppa001954m.1	15.696	26.1835	13.8792	15.3243	17.2667	30.667	10.3759	12.8706
ppa001955m.1	0	0	0	0	0	0	0	0
ppa001956m.1	16.3398	13.5505	20.847	21.6226	17.1908	17.6411	23.2296	16.0047
ppa001957m.1	0	0	0	0	0	0	0	0
ppa001958m.1	74.6961	64.3048	80.4927	84.0105	74.4271	58.1504	81.346	105.042
ppa001959m.1	0	0	0	0	0	0	0	0
ppa001960m.1	8.87016	8.17841	9.26535	8.91255	8.5457	6.69709	9.37633	6.73883
ppa001961m.1	10.0373	11.2253	6.53538	7.75004	10.4337	13.6392	9.12291	7.58119
ppa001962m.1	8.94797	8.57932	9.51353	8.13754	9.14191	6.3704	9.03844	6.73883
ppa001963m.1	9.3497	9.71502	17.3133	11.2528	12.9355	14.312	18.2706	4.97664
ppa001964m.1	65.2921	54.4363	71.2413	72.4061	59.9012	55.367	74.6896	63.5155
ppa001965m.1	14.4141	14.2915	11.5974	14.7451	14.5275	14.8845	13.4492	19.7379
ppa001966m.1	12.7	19.9118	19.4671	24.2906	11.5424	13.167	13.3646	12.062
ppa001967m.1	10.908	8.43039	15.0767	12.4945	10.8459	8.01472	15.9022	14.5082
ppa001968m.1	19.193	38.913	21.8992	18.7284	21.4224	32.0206	20.4977	20.6938
ppa001969m.1	9.98658	19.6977	8.544	8.39282	14.0491	15.7237	6.4373	5.06788
ppa001970m.1	15.6821	22.3508	21.3185	19.9718	14.9459	21.2106	20.3283	17.7376
ppa001971m.1	4.91527	4.90432	6.96792	3.96328	52.4101	48.9727	11.6041	0.422323
ppa001972m.1	18.1007	29.6671	18.6641	14.9983	13.6505	25.7966	17.2791	14.1056
ppa001973m.1	172.815	225.116	149.644	131.798	175.863	208.093	194.22	115.632
ppa001974m.1	125.378	59.9774	72.0019	105.143	71.3415	46.9253	46.4163	73.991
ppa001975m.1	40.0243	53.5455	35.1714	33.0273	37.0657	29.6457	30.8313	29.5626
ppa001976m.1	39.8683	26.6924	53.006	54.7088	41.7487	27.0251	55.3946	62.2504
ppa001977m.1	18.1787	18.1701	22.5628	21.526	19.5292	20.3916	26.2574	24.2414
ppa001978m.1	149.331	184.595	212.605	191.092	151.949	127.673	94.696	10.1358
ppa001979m.1	8.42618	10.9342	9.87122	10.4133	8.46932	11.3833	10.0795	9.7979
ppa001980m.1	8.58222	7.39668	7.38268	5.67293	10.2628	8.3532	8.47013	8.69986
ppa001981m.1	21.1723	24.9576	24.1718	26.2244	17.7599	24.8477	24.9361	21.2295
ppa001982m.1	50.5478	45.5677	71.5185	66.6115	44.7989	42.0689	55.5549	57.5142
ppa001983m.1	0	0.241525	0.166129	0.0778172	0.19955	0.246017	0.424083	0.0845797
ppa001984m.1	23.4379	28.0974	32.1459	41.8656	31.1297	33.6223	12.4681	5.836
ppa001985m.1	32.9361	25.959	39.2599	41.689	31.4719	31.6974	35.5017	42.0088
ppa001986m.1	21.827	17.2523	25.7851	32.8837	18.4835	15.8487	27.8578	28.0341
ppa001987m.1	33.562	38.6967	33.9365	34.598	30.3729	46.7249	38.3045	32.8617
ppa001988m.1	10.6397	10.0773	10.1477	11.0651	12.5888	12.3997	8.83297	8.6389
ppa001989m.1	0.547631	0.161236	0.415889	0.70131	0.499554	0.246353	1.18905	1.10104
ppa001990m.1	33.3273	24.9916	31.4412	32.8837	39.8644	28.5769	35.162	49.1232
ppa001991m.1	41.7765	19.0259	36.5982	30.6239	35.9679	38.9237	32.0195	42.9404
ppa001992m.1	38.1777	28.1357	43.8347	43.2475	34.8689	27.5915	47.6471	51.4946
ppa001993m.1	61.4912	58.045	95.7376	99.3523	56.6495	55.0188	79.2419	86.2196
ppa001994m.1	29.0245	20.0739	31.1917	37.3253	33.9697	24.7174	39.6634	38.7904
ppa001995m.1	15.5896	10.8983	15.6588	15.606	17.3082	14.5547	16.1592	14.2482
ppa001996m.1	9.40079	11.6249	11.4109	9.59767	10.1048	13.239	11.3114	10.0925
ppa001997m.1	13.7878	13.5623	19.0737	18.6491	14.5069	14.6369	16.3293	15.6052
ppa001998m.1	12.5344	9.84884	7.57952	9.44161	13.4063	12.9923	7.9095	8.05703
ppa001999m.1	1.72348	2.82549	2.74862	4.21361	0.500237	0.986757	0.765436	2.20508
[truncated: 26,704 more rows]
