# Supplementary material for: PpYUC11, a strong candidate gene for the stony hard phenotype in peach (Prunus persica L. Batsch), participates in IAA biosynthesis during fruit ripening
Source: J Exp Bot. 2015 Aug 24;66(22):7031–44. doi: 10.1093/jxb/erv400 (PMC4765781; doi:10.1093/jxb/erv400)
Supplement: Supplementary Data [file supp_erv400_Supplementary_table_S3.xlsx]

## Sheet: Sheet1
Table S3. The full list of 51 auxin-homeostasis-related genes and 4 ripening-related genes detected by the DGE analysis in eight libraries.
Gene_ID	Yumyeong RPKM				Goldhoney 3 RPKM				Functional annotationa	Gene famliy
	S3	S4 I	S4 II	S4 III	S3	S4 I	S4 II	S4 III
ppa024927m	0	0	0.2	0	0	0	0	0	YUC1	Flavin monooxygenase (YUC)
ppa015832m	0	0	0	0	0	0	0	0	YUC8
ppa005244m	0	0	0.1	0	0	0	0	0	YUC6
ppa019979m	0	0	0	0	0	0	0	0	YUC3
ppa022204m	0.1	0	0	0	0	0.4	0.1	0	YUC2
ppa024334m	0	0	0	0	0	0	0	0	YUC9
ppa007054m	6.4	14.1	17.7	22.3	3.4	10	24.4	50.2	YUC10
ppa025133m	0	0	0	0	0	0	0	0	YUC4
ppa008176m	0	0	0.2	0	1.3	1.8	4.7	26.2	YUC11
ppa019805m	0	0	0	0	0	0.2	0	0.2	TAA1	Tryptophan aminotransferase of Arabidopsis (TAA)
ppa018754m	0	0	0	0	0	0	0	0	TAA1
ppa005927m	10.5	11.1	12.5	19	8.4	10	6.8	6.7	TAR2
ppa005951m	5.3	5.4	6.9	1.8	13.4	16.6	31.1	21.1	ILR1	IAA-leucine resistant 1-like (ILL)
ppa005836m	1.8	2.1	2.5	1	1.5	2.5	2.7	2.5	ILR2
ppa025680m	4.5	10.8	7.3	6	12.9	24.8	10.2	5.4	ILR3
ppa006515m	0	0	0	0	0	0	0	0	ILL1-1
ppa005643m	4.1	1.6	2.8	2.7	2.6	1.9	4	3.3	ILL1-2
ppa008809m	29.1	18	18.9	27.9	28.2	16.4	15.4	30.2	ILL2
ppa005751m	66.9	68.1	60.7	58.7	60.4	62.2	53	45.8	ILL3
ppa005752m	11.1	6.4	9.8	11.7	7.7	9	11.2	9.9	ILL4
ppa006982m	0.2	0	0	0	0	0	0	0	ILL5
ppa003065m	0.3	0.1	0	0	0.4	0	0.3	0	GH3.17	Gretchen Hagen 3 (GH3)
ppa003141m	1.2	1.7	0.7	1.2	3.3	3.4	3.5	2.7	GH3.9
ppa002986m	0	0.1	0	0.1	0	0.7	0	0	GH3.6
ppa003134m	10.8	13.2	35.5	10.2	100.9	139.4	581	299.8	GH3.1
ppa003126m	0.3	0.5	1.1	0.1	4.1	0.8	2.7	18.6	GH3.3
ppa003388m	63.1	85.5	74.5	70.2	87.1	83.7	56.8	101.4	GH3.11
ppa003163m	18.5	26	24.9	25.3	19.4	28.9	15.6	0.5	GH3.10
ppa003447m	12.6	11.6	15.2	14.4	9.8	11.8	12.6	12.6	GH3.10
ppa002528m	11.7	13.2	15.4	11.9	7.5	15.3	11.6	12.8	PIN3	PIN-formed (PIN)
ppa002944m	85.5	62.1	144.7	91.5	93.3	114.1	350.3	343.1	PIN1
ppa024134m	0	0	0	0	0	0	0	0	PIN2
ppa003159m	1.6	4.9	4.6	1.3	6	7.7	7.3	5.4	PIN4
ppa025174m	0	0	0	0	0	0	0	0	PIN7
ppa022797m	0.9	0.9	2.7	0.9	1.7	1	0.8	1.4	PIN6
ppa021573m	6.4	3	5.3	3.7	8.2	5.2	6.4	5.9	PIN8
ppa007621m	0.3	0	0.7	2.7	0.6	0.7	1	0.2	PIN5
ppa004949m	7.7	10.1	17.3	9.2	10.6	12.2	8.5	10.6	AUX1	auxin resistant 1 (AUX1)
ppa005057m	91.5	84.6	207.4	128	32.5	21.6	16.7	16.2	LAX1
ppa004865m	0.9	0.4	1.2	0.2	4.3	2	1.7	2.8	LAX2
ppa005323m	27.7	17.8	13.3	23.8	8.3	11.1	1.7	5.2	AUX1.3
ppa021082m	1.2	0.9	0.7	0.7	0.8	1.7	2.1	1.3	UGT84B1	UDP-glucosyl transferase (UGT)/UGT84B1
ppa005173m	0	0	0	0	0	0	0	0	UGT84A1
ppa005187m	0	0	0	0	0	0	0	0	UGT74B1
ppa001473m	19	11.9	17.9	15.9	32	12.7	25	24.2	IBR3	INDOLE-3-BUTYRIC ACID RESPONSE
ppa009028m	74.4	102.4	109.7	105.6	70.4	91.6	77.9	77.5	ECH2
ppa009324m	26	36.3	31.1	29.7	28.5	31.5	25.1	37.9	IBR1
ppa009941m	27.8	28.9	29.8	28.8	24.5	28.5	25.9	25.1	SAG13
ppa010299m	172.3	137.1	166	191.9	125	126	125.7	128	IBR2
ppa010700m	19.4	22.9	19.8	17.4	21.1	20.1	31.1	29.7	ECI1
ppa010715m	18.7	26.2	19.1	16.3	7	8.1	6.8	7.5	ECI3
ppa004774m	0	0.2	0	0.5	0.2	0.1	8.6	37.2		ACC synthase (ACS)
ppa004987m	0	0	0	0	0.2	0.4	0.5	3.6
ppa006839m	0	0	0	0	0	0	0	15.1		Endo-polygalacturonase
ppa006857m	0	0	0	0	0	0	0	5.2
aFunctional annotation based on identity with Arabidopsis orthologous gene.
